# Supplementary material for: A Critical Look at the Crystal Structures of cAMP-Dependent Protein Kinases
Source: Kinases Phosphatases. Author manuscript; Available in PMC 2025 Sep 30. (PMC12478544; doi:10.3390/kinasesphosphatases3030019)
Supplement: Supplementary spreadsheet File S1 [file NIHMS2110681-supplement-Supplementary_spreadsheet_File_S1.xlsx]

## Sheet: kinases_stats
PDB ID	n_aa	n_water	# waters / # aa	release_date	chain_length	resolution	R-merge	R-free	i_over_sigma	i_over_sigma_high_shell	title	revision_date_dt	Clashscore	Rotamer outliers [%]	Ramachandran outliers [%]	RSRZ outliers [%]	Year	R [%]	REDO R-free	REDO R [%]	REDO Clashscore	REDO Rotamer outliers [%]	REDO Ramachandran outliers [%]	REDO MolProbity score	Deposition date	Journal	ISSN	Q1 percentile	Ligand Ids	Best possible fit	Comments
1apm	361	207	0.57	1993-04-15	[350, 20]	2					2.0 ANGSTROM REFINED CRYSTAL STRUCTURE OF THE CATALYTIC SUBUNIT OF CAMP-DEPENDENT PROTEIN KINASE COMPLEXED WITH A PEPTIDE INHIBITOR AND DETERGENT	1993-04-15	9.3	14.23	0	0.28	1993	18.6	0.2075	16.62	3.51	4.13	0	1.83	1993-01-18	ACTA CRYST D	0907-4449	0.472638	No ligands		See notes
1atp	356	103	0.29	1993-04-15	[350, 20]	2.2					2.2 angstrom refined crystal structure of the catalytic subunit of cAMP-dependent protein kinase complexed with MNATP and a peptide inhibitor	1993-04-15	24.97	23.23	0.87	0.85	1993	17.7	0.244	21.29	2.04	4.52	0.87	1.81	1993-01-08	ACTA CRYST D	0907-4449	0.389212	ATP	0.9815	Poor structure, no improvement with PDB_REDO
1bkx	339	12	0.04	1998-03-18	[350]	2.6	0.094	0.34			A BINARY COMPLEX OF THE CATALYTIC SUBUNIT OF CAMP-DEPENDENT PROTEIN KINASE AND ADENOSINE FURTHER DEFINES CONFORMATIONAL FLEXIBILITY	1998-03-18	66.99	28.19	9.97	3.58678	1997	20.5							1997-07-01	STRUCTURE	0969-2126	0.0458319	AMP	No goodness of fit data	Bad geometry, no Rfree reflections marked
1bx6	339	305	0.9	1999-04-27	[350]	2.1	0.095	0.34			CRYSTAL STRUCTURE OF THE POTENT NATURAL PRODUCT INHIBITOR BALANOL IN COMPLEX WITH THE CATALYTIC SUBUNIT OF CAMP-DEPENDENT PROTEIN KINASE	1999-04-27	72.97	21.14	8.46	3.7674	1998	20.2							1998-10-13	BIOCHEMISTRY	0006-2960	0.0403152	BA1	No goodness of fit data	No structure factors
1cdk	726	312	0.43	1995-10-15	[350, 20]	2					CAMP-DEPENDENT PROTEIN KINASE CATALYTIC SUBUNIT (E.C.2.7.1.37) (PROTEIN KINASE A) COMPLEXED WITH PROTEIN KINASE INHIBITOR PEPTIDE FRAGMENT 5-24 (PKI(5-24) ISOELECTRIC VARIANT CA) AND MN2+ ADENYLYL IMIDODIPHOSPHATE (MNAMP-PNP) AT PH 5.6 AND 7C AND 4C	1995-10-15				4.04035	1994	19.7							1994-07-04	EMBO J	0261-4189	0.213015	MYR, ANP	No goodness of fit data	No structure factors, problem running molprobity (Sorry: One or more rotation matrices is not proper)
1cmk	370	0	0	1994-05-31	[350, 22]	2.9					CRYSTAL STRUCTURES OF THE MYRISTYLATED CATALYTIC SUBUNIT OF CAMP-DEPENDENT PROTEIN KINASE REVEAL OPEN AND CLOSED CONFORMATIONS	1994-05-31	26	15	3.33	4.41997	1993	23.3							1993-11-18	PROTEIN SCI	0961-8368	0.0377045	MYR	No goodness of fit data	No structure factors
1ctp	351	2	0.01	1994-01-31	[350, 20]	2.9					STRUCTURE OF THE MAMMALIAN CATALYTIC SUBUNIT OF CAMP-DEPENDENT PROTEIN KINASE AND AN INHIBITOR PEPTIDE DISPLAYS AN OPEN CONFORMATION	1994-01-31	44.8	20.69	4.75	6.02	1993	23.9314	0.2343	20.44	4.82	6.86	1.48	2.33	1993-04-08	ACTA CRYST D	0907-4449	0.0293029	MYR	0.5142	Good density, bad geometry, no Rfree
1fmo	358	90	0.25	1998-01-14	[350, 20]	2.2	0.064				CRYSTAL STRUCTURE OF A POLYHISTIDINE-TAGGED RECOMBINANT CATALYTIC SUBUNIT OF CAMP-DEPENDENT PROTEIN KINASE COMPLEXED WITH THE PEPTIDE INHIBITOR PKI(5-24) AND ADENOSINE	1998-01-14	28.98	22.12	1.15	2.93394	1997	18.2							1997-07-08	BIOCHEMISTRY	0006-2960	0.220982	ADN	No goodness of fit data	No structure factors, bad geometry
1j3h	662	0	0	2003-03-04	[350]	2.9		0.291			Crystal structure of apoenzyme cAMP-dependent protein kinase catalytic subunit	2003-03-04	14.87	6.87	1.72	0.61	2003	25.7	0.2856	24.32	22.48	10.02	1.57	3.11	2003-01-31	J MOL BIOL	0022-2836	0.26747	No ligands		Poor structure, no improvement with PDB_REDO
1jbp	362	168	0.46	2001-06-27	[350, 20]	2.2	0.055				Crystal Structure of the Catalytic Subunit of cAMP-dependent Protein Kinase Complexed with a Substrate Peptide, ADP and Detergent	2001-06-27	16.76	15.73	0.57	3.95973	2001	20.0233							2001-06-06	PROTEIN SCI	0961-8368	0.133092	ADP	No goodness of fit data	No structure factors
1jlu	359	116	0.32	2001-08-01	[350, 20]	2.25	0.043				Crystal Structure of the Catalytic Subunit of cAMP-dependent Protein Kinase Complexed with a Phosphorylated Substrate Peptide and Detergent	2001-08-01	16.14	14.23	1.45	4.0479	2001	20.0527							2001-07-16	PROTEIN SCI	0961-8368	0.13459			No structure factors
1l3r	361	233	0.65	2002-03-20	[350, 20]	2	0.068	0.232			Crystal Structure of a Transition State Mimic of the Catalytic Subunit of cAMP-dependent Protein Kinase	2002-03-20	6.46	1.03	0	1.68	2002	20.5	0.2067	17.24	1.68	0.64	0	0.92	2002-02-28	NAT STRUCT MOL BIOL	1072-8368	0.685717	ADP	0.9008	Good quality, but PDB_REDO made significant improvements
1q24	357	132	0.37	2003-08-19	[350, 20]	2.6	0.097	0.25			PKA double mutant model of PKB in complex with MgATP	2003-08-19	2.29	12.9	0.29	0.85	2003	19.6	0.2184	16.84	0.68	2.9	0	1.27	2003-07-23	J MOL BIOL	0022-2836	0.40273	ATP	0.825	See notes
1q61	357	154	0.43	2003-09-30	[350, 20]	2.1	0.14	0.2323			PKA triple mutant model of PKB	2003-09-30	2.63	6.45	0	2.25	2003	17.859	0.2277	17.21	1.02	0.32	0	0.8	2003-08-12	J MOL BIOL	0022-2836	0.476928	MG8	0.262	Good quality, fit of side chains improved with PDB_REDO
1q62	358	107	0.3	2003-09-30	[350, 20]	2.3	0.22	0.252			PKA double mutant model of PKB	2003-09-30	6.69	13.5	0	3.37	2003	18.545	0.2209	17.33	1.88	1.93	0	1.17	2003-08-12	J MOL BIOL	0022-2836	0.195041	No ligands		Significant improvement in PDB_REDO
1q8t	361	220	0.61	2003-12-16	[350, 20]	2		0.229			The Catalytic Subunit of cAMP-dependent Protein Kinase (PKA) in Complex with Rho-kinase Inhibitor Y-27632	2003-12-16	3.55	4.98	0	1.96	2003	17.6	0.195	16.43	1.16	0.31	0	0.89	2003-08-22	STRUCTURE	0969-2126	0.682294	Y27	0.6768	R, Rfree lowered, geometry the same, some fit to density improved
1q8u	364	232	0.64	2003-12-16	[350, 20]	1.9		0.206			The Catalytic Subunit of cAMP-dependent Protein Kinase in Complex with Rho-kinase Inhibitor H-1152P	2003-12-16	1.52	3.45	0.28	1.11	2003	17.1	0.2067	16.76	2.29	1.25	0.28	1.3	2003-08-22	STRUCTURE	0969-2126	0.731264	MG8, H52	0.267, 0.943	No change after PDB_REDO
1q8w	357	86	0.24	2003-12-16	[350, 20]	2.2		0.295			The Catalytic Subunit of cAMP-dependent Protein Kinase in Complex with Rho-kinase Inhibitor Fasudil (HA-1077)	2003-12-16	3.41	7.42	0.58	1.14	2003	21.6	0.2612	19.75	2.21	1.61	0	1.22	2003-08-22	STRUCTURE	0969-2126	0.231976	M77	0.7833	See notes
1rdq	362	439	1.21	2004-04-13	[350, 20]	1.26	0.05	0.162			Hydrolysis of ATP in the crystal of Y204A mutant of cAMP-dependent protein kinase	2004-04-13	3.22	2.97	0	1.94	2003	13.2	0.1472	12.35	6.38	0.93	0	1.35	2003-11-05	J MOL BIOL	0022-2836	0.901169	ATP, ADP	0.983, 0.989	R, Rfree lowered 0.01, some minor improvement to density fit
1re8	339	275	0.81	2004-02-24	[350]	2.1	0.086	0.252			Crystal structure of cAMP-dependent protein kinase complexed with balanol analog 2	2004-02-24	4.04	5.32	0.3	3.8475	2003	19.7							2003-11-06	BIOCHEMISTRY	0006-2960	0.241047	BD2	No goodness of fit data	No structure factors, average geometry
1rej	335	82	0.24	2004-02-24	[350]	2.2	0.067	0.291			Crystal structure of cAMP-dependent protein kinase complexed with balanol analog 1	2004-02-24	5.62	10.73	0.31	3.81865	2003	20.8							2003-11-06	BIOCHEMISTRY	0006-2960	0.0918932	B1L	No goodness of fit data	No structure factors
1rek	338	99	0.29	2004-02-24	[350]	2.3	0.07	0.295			Crystal structure of cAMP-dependent protein kinase complexed with balanol analog 8	2004-02-24	2.28	4.94	1.21	4.31735	2003	21.8							2003-11-06	BIOCHEMISTRY	0006-2960	0.0852716	B8L	No goodness of fit data	No structure factors, so-so geometry
1smh	370	175	0.47	2004-07-06	[350, 20]	2.04		0.2379			Protein kinase A variant complex with completely ordered N-terminal helix	2004-07-06	3.7	5.1	0	3.56501	2004	18.818							2004-03-09	BIOCHEMISTRY	0006-2960	0.38132	MG8	No goodness of fit data	No structure factors, average quality
1stc	353	142	0.4	1998-02-25	[350, 20]	2.3	0.073	0.33			CAMP-DEPENDENT PROTEIN KINASE, ALPHA-CATALYTIC SUBUNIT IN COMPLEX WITH STAUROSPORINE	1998-02-25	38.59	20.85	1.46	3.01698	1997	20.8							1997-10-10	STRUCTURE	0969-2126	0.0694466	STU	No goodness of fit data	Bad geometry, no structure factors
1sve	364	98	0.27	2005-03-29	[350, 20]	2.49		0.257			Crystal Structure of Protein Kinase A in Complex with Azepane Derivative 1	2005-03-29	3.43	7.69	0	3.08997	2004	19.9							2004-03-29	J MED CHEM	0022-2623	0.305903	MG8	No goodness of fit data	No structure factors, average geometry
1svg	361	121	0.34	2005-03-29	[350, 20]	2.02		0.227			Crystal Structure of Protein Kinase A in Complex with Azepane Derivative 4	2005-03-29	3.51	6.69	0	3.36658	2004	18.1							2004-03-29	J MED CHEM	0022-2623	0.411817	I04	No goodness of fit data	No structure factors, average geometry
1svh	356	156	0.44	2005-03-29	[350, 20]	2.3	0.058	0.259			Crystal Structure of Protein Kinase A in Complex with Azepane Derivative 8	2005-03-29	3.53	5.52	0	4.33218	2004	21.2							2004-03-29	J MED CHEM	0022-2623	0.214323	I08	No goodness of fit data	No structure factors, so-so geometry
1syk	675	113	0.17	2005-05-17	[350]	2.8	0.111	0.249			Crystal structure of E230Q mutant of cAMP-dependent protein kinase reveals unexpected apoenzyme conformation	2005-05-17	21.23	10.39	0.91	2.38	2004	20.2	0.2513	18.55	4.23	4.75	0.46	2.08	2004-04-01	PROTEIN SCI	0961-8368	0.244228	No ligands		See notes
1szm	643	79	0.12	2004-06-01	[350]	2.5	0.099	0.289			DUAL BINDING MODE OF BISINDOLYLMALEIMIDE 2 TO PROTEIN KINASE A (PKA)	2004-06-01	6.42	13.22	0.49	4.93878	2004	23.1							2004-04-06	J BIOL CHEM	0021-9258	0.0531523	BI4	No goodness of fit data	No structure factors
1veb	361	0	0	2005-03-29	[350, 20]	2.89		0.251			Crystal Structure of Protein Kinase A in Complex with Azepane Derivative 5	2005-03-29	4.45	7.62	0	1.28614	2004	18.3							2004-03-29	J MED CHEM	0022-2623	0.479117	I05	No goodness of fit data	No structure factors, good geometry
1xh4	357	115	0.32	2005-09-17	[350, 20]	2.45		0.2415			Crystal Structures of Protein Kinase B Selective Inhibitors in Complex with Protein Kinase A and Mutants	2005-09-17	3.67	4.44	0.29	2.74771	2004	18.863							2004-09-17	J MED CHEM	0022-2623	0.414607	R69	No goodness of fit data	No structure factors, average geometry
1xh5	357	212	0.59	2005-09-17	[350, 20]	2.05		0.2362			Crystal Structures of Protein Kinase B Selective Inhibitors in Complex with Protein Kinase A and Mutants	2005-09-17	2.9	4.67	0	3.16646	2004	18.205							2004-09-17	J MED CHEM	0022-2623	0.418302	R68	No goodness of fit data	No structure factors, average geometry
1xh6	353	277	0.78	2005-09-17	[350, 20]	1.9		0.2495			Crystal Structures of Protein Kinase B Selective Inhibitors in Complex with Protein Kinase A and Mutants	2005-09-17	5.14	5.25	0	3.7125	2004	18.927							2004-09-17	J MED CHEM	0022-2623	0.277135	R94	No goodness of fit data	No structure factors, average geometry
1xh7	361	137	0.38	2005-09-17	[350, 20]	2.47		0.2537			Crystal Structures of Protein Kinase B Selective Inhibitors in Complex with Protein Kinase A and Mutants	2005-09-17	2.94	6.87	0	2.50098	2004	18.868							2004-09-17	J MED CHEM	0022-2623	0.352979	R96	No goodness of fit data	No structure factors, average to good geometry
1xh8	359	398	1.11	2005-09-17	[350, 20]	1.6		0.2356			Crystal Structures of Protein Kinase B Selective Inhibitors in Complex with Protein Kinase A and Mutants	2005-09-17	2.51	2.56	0	5.23975	2004	19.986							2004-09-17	J MED CHEM	0022-2623	0.444517	R55	No goodness of fit data	No structure factors, good geometry
1xh9	358	336	0.94	2005-09-17	[350, 20]	1.64		0.1986			Crystal Structures of Protein Kinase B Selective Inhibitors in Complex with Protein Kinase A and Mutants	2005-09-17	2.88	2.3	0	3.35326	2004	16.406							2004-09-17	J MED CHEM	0022-2623	0.730779	R69	No goodness of fit data	Good quality, but no structure factors
1xha	370	48	0.13	2005-09-17	[350, 20]	2.46		0.2721			Crystal Structures of Protein Kinase B Selective Inhibitors in Complex with Protein Kinase A and Mutants	2005-09-17	2.69	8.14	0.28	4.44352	2004	22.007							2004-09-17	J MED CHEM	0022-2623	0.132596	R68	No goodness of fit data	No structure factors
1ydr	356	18	0.05	1997-04-01	[350, 20]	2.2					STRUCTURE OF CAMP-DEPENDENT PROTEIN KINASE, ALPHA-CATALYTIC SUBUNIT IN COMPLEX WITH H7 PROTEIN KINASE INHIBITOR 1-(5-ISOQUINOLINESULFONYL)-2-METHYLPIPERAZINE	1997-04-01	15.15	12.62	0.87	2.82	1996	18.8	0.238	18.49	1.53	2.91	0.29	1.44	1996-07-24	J BIOL CHEM	0021-9258	0.19449	IQP	0.9543	No free R, poor geometry improved by PDB_REDO
1yds	356	21	0.06	1997-04-01	[350, 20]	2.2					Structure of CAMP-dependent protein kinase, alpha-catalytic subunit in complex with H8 protein kinase inhibitor [N-(2-methylamino)ethyl]-5-isoquinolinesulfonamide	1997-04-01	14.99	11.97	0.29	2.26	1996	19.9	0.2245	17.77	1.19	3.88	0.29	1.54	1996-07-24	J BIOL CHEM	0021-9258	0.235388	IQS	0.9091	No free R, poor geometry improved by PDB_REDO, good ligand
1ydt	356	21	0.06	1997-04-01	[350, 20]	2.3					STRUCTURE OF CAMP-DEPENDENT PROTEIN KINASE, ALPHA-CATALYTIC SUBUNIT IN COMPLEX WITH H89 PROTEIN KINASE INHIBITOR N-[2-(4-BROMOCINNAMYLAMINO)ETHYL]-5-ISOQUINOLINE	1997-04-01	16.14	13.27	0.87	2.82	1996	19.4	0.2313	18.09	3.91	3.88	0.87	1.9	1996-07-24	J BIOL CHEM	0021-9258	0.194546	IQB	0.7134	See notes
2c1a	357	415	1.16	2005-11-02	[351, 20]	1.95	0.05	0.23	11.2	3.2	Structure of cAMP-dependent protein kinase complexed with Isoquinoline-5-sulfonic acid (2-(2-(4-chlorobenzyloxy)ethylamino) ethyl)amide	2005-11-02	2.2	4.82	0	2.85466	2005	17.3							2005-09-12	BIOORG MED CHEM	0968-0896	0.526128	I5S	No goodness of fit data	No structure factors, good geometry
2c1b	357	448	1.25	2005-11-02	[351, 20]	2	0.04	0.211	14	6.3	Structure of cAMP-dependent protein kinase complexed with (4R,2S)-5'-(4-(4-Chlorobenzyloxy)pyrrolidin-2-ylmethanesulfonyl)isoquinoline	2005-11-02	1.52	3.22	0	2.15917	2005	16							2005-09-12	BIOORG MED CHEM	0968-0896	0.785948	CQP	No goodness of fit data	No structure factors
2cpk	356	0	0	1993-01-15	[350, 20]	2.7					CRYSTAL STRUCTURE OF THE CATALYTIC SUBUNIT OF CYCLIC ADENOSINE MONOPHOSPHATE-DEPENDENT PROTEIN KINASE	1993-01-15	5.82	11.83	1.46	1.78254	1992	18							1992-10-21	SCIENCE	0036-8075	0.374703	No ligands		No structure factors, poor geometry
2erz	356	61	0.17	2005-11-08	[351, 20]	2.2	0.075	0.287	13.6	3.4	Crystal Structure of c-AMP Dependent Kinase (PKA) bound to hydroxyfasudil	2005-11-08	16.16	7.1	0.29	1.98	2005	22.3	0.258	21.07	1.87	2.58	0	1.54	2005-10-25	J BIOL CHEM	0021-9258	0.181176	HFS	0.1511	see notes
2f7e	356	190	0.53	2006-06-27	[351, 20]	2		0.3228			PKA complexed with (S)-2-(1H-Indol-3-yl)-1-(5-isoquinolin-6-yl-pyridin-3-yloxymethyl-etylamine	2006-06-27	15.13	6.11	0.85	8.76167	2005	28.26							2005-11-30	BIOORG MED CHEM LETT	0960-894X	0.0108224	2EA	No goodness of fit data	No structure factors
2f7x	356	195	0.55	2006-06-27	[351, 20]	1.9		0.297			Protein Kinase A bound to (S)-2-(1H-Indol-3-yl)-1-[5-((E)-2-pyridin-4-yl-vinyl)-pyridin-3-yloxymethyl]-ethylamine	2006-06-27	15.99	5.47	1.14	8.44507	2005	26.8							2005-12-01	BIOORG MED CHEM LETT	0960-894X	0.0148519	4EA	No goodness of fit data	No structure factors
2f7z	356	0	0	2006-06-27	[351, 20]	3		0.342			Protein Kinase A bound to (R)-1-(1H-Indol-3-ylmethyl)-2-(2-pyridin-4-yl-[1,7]naphtyridin-5-yloxy)-ehylamine	2006-06-27	27.55	8.68	3.69	4.33636	2005	24.6							2005-12-01	BIOORG MED CHEM LETT	0960-894X	0.0337964	6EA	No goodness of fit data	No structure factors
2gfc	357	282	0.79	2006-05-23	[350, 20]	1.87		0.2391			cAMP-dependent protein kinase PKA catalytic subunit with PKI-5-24	2006-05-23	2.73	5.14	0	4.51	2006	19.196	0.235	20.26	1.7	0.64	0	0.92	2006-03-21	J BIOL CHEM	0021-9258	0.32374	No ligands		Medium quality, not much change with PDB_REDO
2gnf	361	160	0.44	2006-05-23	[350, 20]	2.28		0.2583			Protein kinase A fivefold mutant model of Rho-kinase with Y-27632	2006-05-23	2.73	7.35	0.28	4.24	2006	19.813	0.2549	19.75	0.34	0.32	0.28	0.78	2006-04-10	J BIOL CHEM	0021-9258	0.195416	Y27	0.6995	Medium Rfree, no improvement in PDB_REDO
2gng	361	236	0.65	2006-05-23	[350, 20]	1.87		0.2581			Protein kinase A fivefold mutant model of Rho-kinase	2006-05-23	3.72	7.03	0.57	4.75	2006	19.487	0.2369	18.53	1.86	1.28	0.29	1.22	2006-04-10	J BIOL CHEM	0021-9258	0.170448	No ligands		See notes
2gnh	361	232	0.64	2006-05-23	[350, 20]	2.05		0.2559			PKA five fold mutant model of Rho-kinase with H1152P	2006-05-23	3.33	6.71	0	5.59	2006	19.52	0.2344	20.35	1.83	0.32	0.29	1.13	2006-04-10	J BIOL CHEM	0021-9258	0.180089	H52	0.6975	See notes
2gni	361	217	0.6	2006-05-23	[350, 20]	2.27		0.2682			PKA fivefold mutant model of Rho-kinase with inhibitor Fasudil (HA1077)	2006-05-23	4.37	9.9	0	1.68	2006	18.834	0.2516	18.16	2.02	2.24	0	1.43	2006-04-10	J BIOL CHEM	0021-9258	0.273399	M77	0.738	Medium quality, not much change with PDB_REDO
2gnj	357	253	0.71	2006-05-23	[350, 20]	2.28		0.2619			PKA three fold mutant model of Rho-kinase with Y-27632	2006-05-23	4.58	7.42	0	1.41	2006	18.576	0.2669	19.56	2.54	2.58	0	1.51	2006-04-10	J BIOL CHEM	0021-9258	0.365764	Y27	0.7918	Average structure, no improvement with PDB_REDO
2gnl	360	97	0.27	2006-05-23	[350, 20]	2.6		0.3026			PKA threefold mutant model of Rho-kinase with inhibitor H-1152P	2006-05-23	4.29	6	0.29	2.79	2006	19.778	0.285	20.01	1.35	1.28	0.29	1.1	2006-04-10	J BIOL CHEM	0021-9258	0.184377	H52	0.6086	High Rfree, no improvement in PDB_REDO. Geometry OK
2gu8	357	170	0.48	2007-05-01	[337, 20]	2.2	0.053	0.2612		3.1	Discovery of 2-Pyrimidyl-5-Amidothiophenes as Novel and Potent Inhibitors for AKT: Synthesis and SAR Studies	2007-05-01	8.03	4.23	0	3.1	2006	20.279	0.2302	18.16	6.44	1.93	0.29	1.8	2006-04-28	BIOORG MED CHEM LETT	0960-894X	0.15244	796	0.7007	See notes
2jds	357	325	0.91	2007-02-13	[351, 20]	2	0.06	0.272	9.2	1.8	Structure of cAMP-dependent protein kinase complexed with A-443654	2007-02-13	4.57	2.26	0	3.67	2007	20.8	0.2544	21.15	0.68	0	0	0.72	2007-01-12	J MOL BIOL	0022-2836	0.332838	L20	0.3848	High Rfree, small improvement in PDB_REDO
2jdt	356	294	0.83	2007-02-13	[351, 20]	2.15	0.08	0.259	8.5	2.6	Structure of PKA-PKB chimera complexed with ISOQUINOLINE-5-SULFONIC ACID (2-(2-(4-CHLOROBENZYLOXY) ETHYLAMINO)ETHYL)AMIDE	2007-02-13	6.45	2.59	0	1.69	2007	20	0.2499	19.86	2.72	1.62	0	1.29	2007-01-12	J MOL BIOL	0022-2836	0.438979	I5S	0.5963	No free R marked, good geometry, not improved with PDB_REDO
2jdv	356	303	0.85	2007-02-13	[351, 20]	2.08	0.05	0.276	10.8	3.1	Structure of PKA-PKB chimera complexed with A-443654	2007-02-13	3.39	3.88	0	1.69	2007	20.6	0.2484	21.58	0.68	0.97	0	0.73	2007-01-12	J MOL BIOL	0022-2836	0.375331	L20	0.6672	See notes
2oh0	356	0	0	2007-03-20	[351, 20]	2.2		0.32			Crystal structure of Protein Kinase A in complex with Pyridine-Pyrazolopyridine Based Inhibitors	2007-03-20	19.74	8.36	1.42	7.9184	2007	27.3							2007-01-09	BIOORG MED CHEM	0968-0896	0.00866534	2PY	No goodness of fit data	No structure factors
2ojf	356	0	0	2007-03-20	[351, 20]	2.1		0.29			Crystal structure of Protein Kinase A in complex with Pyridine-Pyrazolopyridine based inhibitors	2007-03-20	16.16	7.72	1.42	8.10102	2007	26.5							2007-01-12	BIOORG MED CHEM	0968-0896	0.0156113	4PY	No goodness of fit data	No structure factors
2qcs	629	289	0.46	2007-11-06	[350, 291]	2.2	0.086	0.225	19.4		A complex structure between the Catalytic and Regulatory subunit of Protein Kinase A that represents the inhibited state	2007-11-06	5.95	6.4	0	1.28	2007	19.2	0.2048	17.61	3.48	2.59	0	1.45	2007-06-19	CELL	0092-8674	0.582503	ANP	0.7006	Good quality, PDB_REDO lowered R, but geometry not changed
2qur	360	24	0.07	2008-07-29	[350, 20]	2.5	0.095	0.265			Crystal Structure of F327A/K285P Mutant of cAMP-dependent Protein Kinase	2008-07-29	21.9	6.01	2.57	1.4	2007	21.2	0.2701	22.46	3.71	2.24	1.71	1.8	2007-08-06	J BIOL CHEM	0021-9258	0.251672	ADP	0.42	See notes
2qvs	623	181	0.29	2007-10-23	[350, 310]	2.5	0.076	0.251			Crystal Structure of Type IIa Holoenzyme of cAMP-dependent Protein Kinase	2007-10-23	23.52	7.74	3.78	8.7	2007	21.2	0.2316	19.3	6.92	4.56	2.63	2.36	2007-08-08	SCIENCE	0036-8075	0.0464964	No ligands		Good density, no Rfree reflections marked
2uvx	357	382	1.07	2007-05-08	[351, 20]	2	0.07	0.237	9.6	2	Structure of PKA-PKB chimera complexed with 7-azaindole	2007-05-08	3.41	5.16	0	1.69	2007	17.2	0.2163	17.06	0.85	1.61	0	0.92	2007-03-15	J MED CHEM	0022-2623	0.471995	No ligands		See notes
2uvy	356	327	0.92	2007-05-08	[351, 20]	1.95	0.05	0.253	6.6	3.4	Structure of PKA-PKB chimera complexed with methyl-(4-(9H-purin-6-yl)- benzyl)-amine	2007-05-08	3.24	1.62	0.29	5.67	2007	21.6	0.2407	20.88	0.68	0.65	0	0.79	2007-03-15	J MED CHEM	0022-2623	0.259559	GVI	0.7438	See notes
2uvz	357	304	0.85	2007-05-08	[351, 20]	1.94	0.06	0.245	6.6	2.4	Structure of PKA-PKB chimera complexed with C-Phenyl-C-(4-(9H-purin-6- yl)-phenyl)-methylamine	2007-05-08	2.72	2.59	0	5.37	2007	20.3	0.2331	19.91	0.85	0.97	0	0.76	2007-03-15	J MED CHEM	0022-2623	0.360964	GVJ	0.6572	See notes
2uw0	357	302	0.85	2007-05-08	[351, 20]	2	0.08	0.248	6.4	2.8	Structure of PKA-PKB chimera complexed with 6-(4-(4-(4-Chloro-phenyl) -piperidin-4-yl)-phenyl)-9H-purine	2007-05-08	1.69	2.27	0	3.39	2007	20.1	0.2433	18.64	1.86	0.97	0	0.95	2007-03-15	J MED CHEM	0022-2623	0.384761	GVK	0.5896	See notes
2uw3	357	243	0.68	2007-05-08	[351, 20]	2.19	0.06	0.252	11.6	2.1	Structure of PKA-PKB chimera complexed with 5-methyl-4-phenyl-1H- pyrazole	2007-05-08	5.45	6.47	0	2.26	2007	18.7	0.2287	19	2.38	1.29	0	1.1	2007-03-19	J MED CHEM	0022-2623	0.2919	GVG	0.9779	Good quality, Rfree and rotamers improved by PDB_REDO
2uw4	356	391	1.1	2007-05-08	[351, 20]	2	0.12	0.274	4.2	1.7	Structure of PKA-PKB chimera complexed with 2-(4-(5-methyl-1H-pyrazol- 4-yl)-phenyl)-ethylamine	2007-05-08	3.41	4.53	0	2.54	2007	21.6	0.2353	19.59	1.54	0.65	0	1.09	2007-03-19	J MED CHEM	0022-2623	0.185419	L15	0.6571	See notes
2uw5	356	252	0.71	2007-05-08	[351, 20]	2.14	0.09	0.259	7.5	2.1	Structure of PKA-PKB chimera complexed with (R)-2-(4-chloro-phenyl)- 2-(4-1H-pyrazol-4-yl)-phenyl)-ethylamine	2007-05-08	5.95	6.49	0	2.83	2007	20.4	0.2358	18.12	2.38	1.95	0	1.31	2007-03-19	J MED CHEM	0022-2623	0.178349	GVN	0.7842	Medium quality, PDB_REDO improved Rfree, not geometry
2uw6	357	208	0.58	2007-05-08	[351, 20]	2.23	0.08	0.244	8.3	2.1	Structure of PKA-PKB chimera complexed with (S)-2-(4-chloro-phenyl)- 2-(4-1H-pyrazol-4-yl)-phenyl)-ethylamine	2007-05-08	5.26	4.85	0.29	0.56	2007	19	0.2242	17.44	2.21	2.91	0.29	1.51	2007-03-19	J MED CHEM	0022-2623	0.424686	GVO	0.7933	Average quality, not changed much by PDB_REDO
2uw7	357	335	0.94	2007-05-08	[351, 20]	2.1	0.08	0.318	8.4	2.7	Structure of PKA-PKB chimera complexed with 4-(4-chloro-phenyl)-4-(4- (1H-pyrazol-4-yl)-phenyl)-piperidine	2007-05-08	4.58	5.48	0.29	7.32	2007	23.5	0.2909	23.73	1.36	1.61	0.29	1.02	2007-03-19	J MED CHEM	0022-2623	0.0913315	GVP	0.6788	Good density, high Rfree, decent geometry
2uw8	357	395	1.11	2007-05-08	[351, 20]	2	0.07	0.233	9.9	2.3	Structure of PKA-PKB chimera complexed with 2-(4-chloro-phenyl)-2- phenyl-ethylamine	2007-05-08	3.4	2.91	0	1.98	2007	18.5	0.2085	16.66	0.68	0	0	0.72	2007-03-19	J MED CHEM	0022-2623	0.664889	GVQ	0.4632	R factors improved, geometry not much
2uzt	356	0	0	2007-06-05	[336, 20]	2.1	0.04	0.313	19		PKA structures of AKT, indazole-pyridine inhibitors	2007-06-05	18.21	5.79	1.14	8.17699	2007	27.34							2007-05-01	J MED CHEM	0022-2623	0.0110756	SS3	No goodness of fit data	No structure factors
2uzu	356	0	0	2007-06-05	[336, 20]	2.4	0.07	0.3707	8	5	PKA structures of indazole-pyridine series of AKT inhibitors	2007-06-05	22.96	7.72	2.27	9.84217	2007	31.83							2007-05-01	J MED CHEM	0022-2623	0.00280582	L20	No goodness of fit data	No structure factors
2uzv	356	0	0	2007-06-05	[20, 336]	2.5	0.1	0.316	10	5	PKA structures of indazole-pyridine series of AKT inhibitors	2007-06-05	24.77	8.36	0.85	5.75618	2007	25.1							2007-05-01	J MED CHEM	0022-2623	0.0200152	SS5	No goodness of fit data	No structure factors
2uzw	356	0	0	2007-06-05	[336, 20]	2.2	0.1	0.3277	8	5	PKA structures of indazole-pyridine series of AKT inhibitors	2007-06-05	15.99	13.18	0.85	10.6692	2007	31.34							2007-05-01	J MED CHEM	0022-2623	0.00302206	SS4	No goodness of fit data	No structure factors
2vnw	357	391	1.1	2008-04-08	[351, 20]	2.09	0.04	0.247	4.7		Structure of PKA-PKB chimera complexed with (1-(9H-Purin-6-yl) piperidin-4-yl)methanamine	2008-04-08	8.31	4.84	0	2.26	2008	17.5	0.2237	17.35	2.54	2.58	0	1.42	2008-02-08	J MED CHEM	0022-2623	0.356645	M01	0.9536	Average structure, small improvement with PDB_REDO
2vny	357	414	1.16	2008-04-08	[351, 20]	1.96	0.07	0.292		2.3	Structure of PKA-PKB chimera complexed with (1-(9H-Purin-6-yl) piperidin-4-yl)amine	2008-04-08	5.44	2.59	0.29	5.37	2008	22.3	0.2685	22.06	2.55	1.29	0.29	1.29	2008-02-08	J MED CHEM	0022-2623	0.070425	M02	0.7847	See notes
2vo0	363	491	1.35	2008-04-08	[351, 20]	1.94	0.04	0.216		6.5	Structure of PKA-PKB chimera complexed with C-(4-(4-Chlorophenyl)-1-(7H-pyrrolo(2,3-d)pyrimidin-4-yl)piperidin-4-yl)methylamine	2008-04-08	4.28	2.23	0	2.22	2008	16.2	0.2031	15.6	3.95	0.64	0	1.18	2008-02-08	J MED CHEM	0022-2623	0.693596	M03	0.9887	Good quality, no change after PDB_REDO
2vo3	357	341	0.96	2008-04-08	[351, 20]	1.98	0.05	0.246		3.1	Structure of PKA-PKB chimera complexed with C-(4-(4-Chlorophenyl)-1-(7H-pyrrolo(2,3-d)pyrimidin-4-yl)piperidin-4-yl)methylamine	2008-04-08	2.71	1.29	0	3.95	2008	18.6	0.2235	18.08	2.2	0.97	0	1	2008-02-08	J MED CHEM	0022-2623	0.511102	M04	0.9491	Good quality, R improved a bit with PDB_REDO, geometry the same
2vo6	358	439	1.23	2008-04-08	[351, 20]	1.97	0.04	0.229		5.1	Structure of PKA-PKB chimera complexed with 4-(4-Chlorobenzyl)-1-(7H- pyrrolo(2,3-d)pyrimidin-4-yl)piperidin-4-ylamine	2008-04-08	3.2	2.24	0	3.1	2008	17.2	0.2045	16.55	1.52	0.32	0	0.89	2008-02-08	J MED CHEM	0022-2623	0.6445	M05	0.9491	Rfree lowered, but no other changes
2vo7	357	342	0.96	2008-04-08	[351, 20]	1.98	0.04	0.241		4.2	Structure of PKA complexed with 4-(4-Chlorobenzyl)-1-(7H-pyrrolo(2,3- d)pyrimidin-4-yl)piperidin-4-ylamine	2008-04-08	4.69	3.19	0.29	3.38	2008	18.8	0.2193	18.17	2.35	0.32	0.29	1.02	2008-02-08	J MED CHEM	0022-2623	0.414206	M05	0.6443	Average, no improvement by PDB_REDO by Rfree lowered
3ag9	644	237	0.37	2010-09-01	[351]	2	0.066	0.246		4.4	Complex of PKA with the bisubstrate protein kinase inhibitor ARC-1012	2010-09-01	3.79	1.41	0	2.5	2010	20.1	0.2201	18.34	2.4	0.88	0	1.11	2010-03-26	J MOL BIOL	0022-2836	0.614764	A02	0.2612	Good, but PDB_REDO lowered R by 2.5% and improved rotamers
3agl	678	235	0.35	2010-09-01	[351]	2.1	0.096	0.237		4	Complex of PKA with the bisubstrate protein kinase inhibitor ARC-1039	2010-09-01	1.49	0.5	0.3	1.63	2010	19.8	0.2149	18.09	1.93	0.84	0.15	1.15	2010-04-02	J MOL BIOL	0022-2836	0.799716	A03	0.6023	R, Rfree lowered by 0.02, minor geometry improvement
3agm	348	118	0.34	2010-09-01	[351, 9]	2	0.086	0.265		1.9	Complex of PKA with the bisubstrate protein kinase inhibitor ARC-670	2010-09-01	3.12	0	0	1.78	2010	22.3	0.2594	21.61	2.25	1.01	0	1	2010-04-02	J MOL BIOL	0022-2836	0.652311	No ligands		See notes
3bwj	341	175	0.51	2009-02-03	[350]	2.3	0.119	0.2493			Complex of PKA with the bisubstrate protein kinase inhibitor lead compound Arc-1034	2009-02-03	6.38	7.69	0.3	3.85	2008	19.899	0.2401	18.04	6.03	2.01	0.3	1.8	2008-01-09	J MED CHEM	0022-2623	0.222016	ARX	0.5508	Medium quality, not much change with PDB_REDO
3dnd	356	264	0.74	2009-06-23	[350, 20]	2.26		0.2532			cAMP-dependent protein kinase PKA catalytic subunit with PKI-5-24	2009-06-23	8.15	8.68	0	1.98	2008	18.901	0.2221	18.39	0.51	1.93	0	0.89	2008-07-02	ANGEW CHEM	1433-7851	0.390505	LL2	0.3137	See notes
3dne	358	346	0.97	2009-06-23	[350, 20]	2		0.2304			cAMP-dependent protein kinase PKA catalytic subunit with PKI-5-24	2009-06-23	14.26	8.65	0	2.81	2008	17.607	0.198	16.58	3.05	0.96	0	1.1	2008-07-02	ANGEW CHEM	1433-7851	0.535864	LL1	0.978	See notes
3e8c	2180	762	0.35	2008-11-18	[350, 20]	2.2	0.079	0.2899			Crystal structures of the kinase domain of PKA in complex with ATP-competitive inhibitors	2008-11-18	5.09	3.19	0.19	8.32	2008	26.365	0.2405	21.1	7.72	2.17	0.15	1.85	2008-08-19	BIOORG MED CHEM LETT	0960-894X	0.156567	G96	0.8553	See notes
3e8e	2177	336	0.15	2008-11-18	[350, 20]	2		0.2794			Crystal structures of the kinase domain of PKA in complex with ATP-competitive inhibitors	2008-11-18	4.47	1.43	0.29	8.05	2008	24.311	0.2424	21	14.2	2.43	0.26	2.16	2008-08-19	BIOORG MED CHEM LETT	0960-894X	0.122045	G98	0.6561	See notes
3fhi	488	159	0.33	2009-04-14	[350, 154]	2	0.076	0.226			Crystal structure of a complex between the catalytic and regulatory (RI{alpha}) subunits of PKA	2009-04-14	6.45	2.59	0.21	9.26	2008	19.8	0.2218	18.19	3.27	1.91	0.21	1.43	2008-12-09	SCIENCE	0036-8075	0.293335	ANP	0.593	Average structure, no improvement with PDB_REDO
3fjq	355	394	1.11	2009-08-04	[350, 20]	1.6		0.205			Crystal structure of cAMP-dependent protein kinase catalytic subunit alpha in complex with peptide inhibitor PKI alpha (6-25)	2009-08-04	1.61	1.01	0	3.4	2008	17.7	0.1865	15.79	1.36	0.32	0	0.87	2008-12-15	PROTEIN SCI	0961-8368	0.770055	ATP	0.9427	R, Rfree lowered by 0.015, density fit improved for 110 side chains
3idb	494	398	0.81	2009-09-29	[350, 161]	1.62	0.068	0.23	30.3	6.5	Crystal structure of (108-268)RIIb:C holoenzyme of cAMP-dependent protein kinase	2009-09-29	8.64	0.74	0	5.08	2009	20.6	0.2134	18.67	2.99	0.93	0	1.11	2009-07-20	J MOL BIOL	0022-2836	0.404644	ANP	0.9061	See notes
3idc	503	43	0.09	2009-09-29	[350, 164]	2.7	0.069	0.319	32.5	9.7	Crystal structure of (102-265)RIIb:C holoenzyme of cAMP-dependent protein kinase	2009-09-29	34.62	6.99	5.71	5.48943	2009	24.1	0.2941	23.18	13.06	6.64	2.65	2.8	2009-07-20	J MOL BIOL	0022-2836	0.00844383	ANP	No goodness of fit data	Good density, bad geometry, no Rfree
3kkv	358	251	0.7	2010-12-22	[350, 20]	1.8		0.2252			Structure of PKA with a protein Kinase B-selective inhibitor.	2010-12-22				2.25	2009	20.17	0.1974	17.18	2.19	0	0	1	2009-11-06	TO BE PUBLISHED		0.517172	B99	0.5942	R, Rfree lowered by 0.03, density fit and geometry improved, problem running molprobity (could not convert string to float: '?')
3l9l	716	753	1.05	2011-01-19	[351, 20]	2		0.262			Crystal structure of pka with compound 36	2011-01-19	10.41	5.23	0.43	0.98	2010	21.9	0.213	17.53	2.03	1.28	0	1.23	2010-01-05	BIOORG MED CHEM LETT	0960-894X	0.364377	L9L	0.8476	See notes
3l9m	715	779	1.09	2011-01-19	[351, 20]	1.9		0.27			Crystal structure of PKAB3 (pka triple mutant V123A, L173M, Q181K) with compound 18	2011-01-19	13.18	2.79	0.29	2.81	2010	22.3	0.2052	16.55	1.01	1.13	0	0.84	2010-01-05	BIOORG MED CHEM LETT	0960-894X	0.22456	L9M	0.2939	See notes
3l9n	353	322	0.91	2011-01-19	[351, 20]	2		0.257			crystal structure of PKAB3 (pka triple mutant V123A, L173M, Q181K) with compound 27	2011-01-19	10.22	3.96	0.88	6.27	2010	21.7	0.1936	15.96	1.2	0.98	0.29	1	2010-01-05	BIOORG MED CHEM LETT	0960-894X	0.11208	L9N	0.3993	See notes
3mvj	1054	231	0.22	2010-06-02	[371, 20]	2.49	0.158	0.3044	6.9		Human cyclic AMP-dependent protein kinase PKA inhibitor complex	2010-06-02	8.56	12.64	0.88	1.72	2010	21.219	0.2551	20.67	3.97	3.59	0	1.66	2010-05-04	J MED CHEM	0022-2623	0.171281	XFE	0.8221	See notes
3nx8	354	109	0.31	2011-07-13	[351, 20]	2	0.048	0.2879			human cAMP dependent protein kinase in complex with phenol	2011-07-13	6.29	7.83	0	5.13	2010	21.89	0.2104	18.58	1.87	1.3	0	1.04	2010-07-13	CHEMMEDCHEM	1860-7179	0.0958198	No ligands		See notes
3o7l	677	21	0.03	2010-10-06	[350, 350, 15]	2.8	0.084	0.287	38.8	5.1	Crystal Structure of phospholamban (1-19):PKA C-subunit:AMP-PNP:Mg2+ complex	2010-10-06	16.51	12.32	0.76	3.42615	2010	21.6	0.2301	20.22	6.95	4.7	0.46	2.14	2010-07-30	NAT CHEM BIOL	1552-4450	0.118715	ANP	No goodness of fit data	No Rfree, geometry poor, see notes
3oog	353	139	0.39	2011-08-31	[351, 20]	2	0.06	0.2762			human cAMP-dependent protein kinase in complex with a small fragment	2011-08-31	12.56	6.5	0	3.42	2010	21.88	0.2074	17.74	2.22	1.62	0	1.16	2010-08-31	TO BE PUBLISHED		0.143761	YTP	0.7833	See notes
3ovv	357	332	0.93	2011-09-21	[351, 20]	1.58	0.039	0.2318			Human cAMP-dependent protein kinase in complex with an inhibitor	2011-09-21	1.2	1.66	0	3.66	2010	18.4	0.1862	15.91	1.82	0.62	0	0.94	2010-09-17	TO BE PUBLISHED		0.766384	1SB	0.9664	See notes
3ow3	355	403	1.14	2010-11-10	[350, 20]	1.9	0.067	0.2098	13.9	5.4	Discovery of dihydrothieno- and dihydrofuropyrimidines as potent pan Akt inhibitors	2010-11-10	10.02	6.15	0	5.1	2010	16.403	0.2016	16.58	2.72	1.29	0	1.14	2010-09-17	BIOORG MED CHEM LETT	0960-894X	0.388084	SMY	0.1868	Good quality, no improvement with PDB_REDO
3owp	355	313	0.88	2011-09-21	[351, 20]	1.88	0.061	0.2113			Human cAMP-dependent protein kinase in complex with an inhibitor	2011-09-21	3.12	2.01	0	1.42	2010	16.95	0.1911	16.08	3.17	0.32	0	1.11	2010-09-20	TO BE PUBLISHED		0.797528	2SB	0.9864	R lowered 0.01, Rfree 0.02, geometry and density fit did not improve
3oxt	355	232	0.65	2011-09-28	[351, 20]	2.2	0.074	0.2391			Human cAMP-dependent protein kinase in complex with an inhibitor	2011-09-28	4.28	5.23	0	0.28	2010	17.31	0.2075	16.63	1.53	2.27	0	1.36	2010-09-22	TO BE PUBLISHED		0.662753	3SB	0.9385	Rfree lowered by 0.03, but no other improvements
3p0m	356	218	0.61	2011-09-28	[351, 20]	2.03	0.086	0.2047			Human cAMP-dependent protein kinase in complex with an inhibitor	2011-09-28	4.57	0.68	0	2.82	2010	16.93	0.1952	16.87	1.34	0.64	0	0.87	2010-09-29	TO BE PUBLISHED		0.795544	4SB	0.6686	Rfree lowered by 0.01, no change in geometry
3poo	352	248	0.7	2011-11-16	[351, 20]	1.6	0.039	0.2122			human cAMP-dependent protein kinase in complex with an inhibitor	2011-11-16	3.18	0.68	0	3.43	2010	18.58	0.1963	17.03	3.56	0.96	0	1.27	2010-11-23	TO BE PUBLISHED		0.765777	S69	0.7848	R, Rfree lowered by 0.015, geometry the same
3pvb	505	15	0.03	2011-02-02	[345, 160]	3.3	0.088	0.29	19.3	3.4	Crystal structure of (73-244)RIa:C holoenzyme of cAMP-dependent Protein kinase	2011-02-02	47.64	10.7	5.52	4.87042	2010	24.2	0.3259	27.89	7.26	8.71	3.07	2.78	2010-12-06	STRUCTURE	0969-2126	0.0281162	ANP	No goodness of fit data	See notes
3qal	359	373	1.04	2011-12-07	[350, 18]	1.7	0.08	0.194	21.2	2.4	Crystal Structure of Arg280Ala mutant of Catalytic subunit of cAMP-dependent Protein Kinase	2011-12-07	2.32	0	0	6.16	2011	17.6	0.1791	15.28	2.2	0	0	1.06	2011-01-11	J MOL BIOL	0022-2836	0.76953	ATP	0.9086	R, Rfree lowered by 0.015, geometry improved
3qam	369	282	0.76	2011-12-07	[350, 19]	1.92	0.051	0.228	17	2.2	Crystal Structure of Glu208Ala mutant of catalytic subunit of cAMP-dependent protein kinase	2011-12-07	6.88	2.36	0.56	0.27	2011	19.5	0.1893	15.81	0.99	0.63	0	0.9	2011-01-11	J MOL BIOL	0022-2836	0.687526	ATP	0.9164	Excellent structure, no improvement in PDB_REDO
3tnp	1214	357	0.29	2012-02-01	[350, 416]	2.3		0.2346			Structure and Allostery of the PKA RIIb Tetrameric Holoenzyme	2012-02-01	16.74	1.15	0	2.98	2011	22.59	0.2224	18.58	5.6	2	1.1	1.77	2011-09-01	SCIENCE	0036-8075	0.626776	No ligands		See notes
3tnq	604	13	0.02	2012-02-01	[350, 416]	3.1		0.2753			Structure and Allostery of the PKA RIIb Tetrameric Holoenzyme	2012-02-01	42.46	2.69	1.37	0	2011	23.13	0.2457	17.81	9.27	4.42	1.37	2.49	2011-09-01	SCIENCE	0036-8075	0.114026	ADP	0.9238	PDB_REDO improved Rfree, R, not much poor geometry
3vqh	367	178	0.49	2012-08-15	[351, 20]	1.95		0.234			Bromine SAD partially resolves multiple binding modes for PKA inhibitor H-89	2012-08-15	2.62	2.22	0	2.75	2012	18.983	0.2073	17.09	1.96	0.95	0	1.11	2012-03-23	ACTA CRYST F	1744-3091	0.638036	IQB	0.5913	Rfree lowered by 0.03, but no other improvements
3x2u	359	197	0.55	2015-12-16	[357, 20]	2.4		0.2386			Michaelis-like initial complex of cAMP-dependent Protein Kinase Catalytic Subunit.	2015-12-16	7	4.78	0.29	3.37	2015	20.04	0.2608	20.83	3.15	1.26	0.58	1.46	2015-01-02	STRUCTURE	0969-2126	0.383743	ATP	0.5033	Average structure, no improvement with PDB_REDO
3x2v	354	435	1.23	2015-12-16	[357, 20]	1.77		0.2296			Michaelis-like complex of cAMP-dependent Protein Kinase Catalytic Subunit	2015-12-16	4.7	0.96	0	4.27	2015	18.32	0.2229	17.99	3.86	1.59	0	1.33	2015-01-02	STRUCTURE	0969-2126	0.607536	ATP	0.9524	Good quality, no change after PDB_REDO
3x2w	359	459	1.28	2015-12-16	[357, 20]	1.7		0.198			Michaelis complex of cAMP-dependent Protein Kinase Catalytic Subunit	2015-12-16	4.27	1.87	0	5.62	2015	16.32	0.1971	16.07	2.62	0.62	0	1.17	2015-01-02	STRUCTURE	0969-2126	0.69973	ATP	0.9603	Excellent quality, no change at all with PDB_REDO
3zo1	360	398	1.11	2013-03-06	[351, 18]	2	0.08	0.1895	12	2.4	The Synthesis and Evaluation of Diazaspirocyclic Protein Kinase Inhibitors	2013-03-06	1.03	1.03	0	1.68	2013	16	0.2003	16.46	2.81	0.32	0	1.14	2013-02-20	BIOORG MED CHEM	1464-3391	0.944638	SIJ	0.899	No significant change after PDB_REDO
3zo2	362	420	1.16	2013-03-06	[351, 20]	1.98	0.06	0.1909	15.7	6.1	The Synthesis and Evaluation of Diazaspirocyclic Protein Kinase Inhibitors	2013-03-06	2.05	1.01	0	1.12	2013	15.61	0.1973	15.59	2.46	0.94	0	1.03	2013-02-20	BIOORG MED CHEM	1464-3391	0.953904	15I	0.911	No significant change after PDB_REDO
3zo3	358	279	0.78	2013-03-06	[351, 20]	2.1	0.12	0.2105	7.3	2.7	The Synthesis and Evaluation of Diazaspirocyclic Protein Kinase Inhibitors	2013-03-06	3.13	1.06	0	0.56	2013	17.45	0.2197	17.92	5.15	0.64	0	1.39	2013-02-20	BIOORG MED CHEM	1464-3391	0.948251	QNI	0.9227	Good structure, no change after PDB_REDO
3zo4	357	447	1.25	2013-03-06	[351, 20]	1.65	0.04	0.1949	20.7	2.7	The Synthesis and Evaluation of Diazaspirocyclic Protein Kinase Inhibitors	2013-03-06	2.35	1.32	0	1.13	2013	16.81	0.1922	16.16	4.56	2.47	0	1.53	2013-02-20	BIOORG MED CHEM	1464-3391	0.934367	QWI	0.7966	No significant change after PDB_REDO
4ae6	644	255	0.4	2012-04-18	[343]	2.1	0.07	0.2833	14.9	3.3	Structure and Function of the Human Sperm-Specific Isoform of Protein Kinase A (PKA) Catalytic Subunit Calpha 2	2012-04-18	10.1	8.81	0.48	1.88	2012	21.517	0.2438	19.48	4.87	3.8	0.32	1.83	2012-01-09	J STRUCT BIOL	1047-8477	0.204398	No ligands		Significant improvement in PDB_REDO
4ae9	648	364	0.56	2012-04-18	[343]	2.3	0.08	0.2643	9.7	4.5	Structure and function of the Human Sperm-Specific Isoform of Protein Kinase A (PKA) Catalytic Subunit C alpha 2	2012-04-18	9.91	5.03	0.48	0.47	2012	19.77	0.2391	19.57	3.4	1.56	0	1.3	2012-01-09	J STRUCT BIOL	1047-8477	0.403914	No ligands		Slightly below average, improved by PDB_REDO
4axa	357	328	0.92	2012-07-25	[351, 20]	1.9	0.05	0.2558	8.8	1.5	Structure of PKA-PKB chimera complexed with (1S)-2-amino-1-(4- chlorophenyl)-1-(4-(1H-pyrazol-4-yl)phenyl)ethan-1-ol	2012-07-25	0.85	1.61	0	3.38	2012	21.406	0.2572	22.01	1.18	0.64	0	0.83	2012-06-12	CLIN CANCER RES	1078-0432	0.328972	RKD	0.8571	Good, practically no change with PDB_REDO
4c33	356	596	1.67	2013-10-09	[351, 18]	1.7	0.05	0.1871	11.4	3.8	PKA-S6K1 Chimera Apo	2013-10-09	0.35	0.33	0	1.42	2013	15.62	0.1937	16.31	0.51	0	0	0.67	2013-08-21	ONCOTARGET	1949-2553	0.974948	No ligands		R, Rfree up 0.005, geometry and denisty fit not changed. Only 4 waters removed
4c34	358	379	1.06	2013-10-09	[351, 18]	1.78	0.06	0.2145	13.9	2.1	PKA-S6K1 Chimera with Staurosporine bound	2013-10-09	1.39	1.04	0	4.8	2013	17.78	0.2215	18.42	2.5	0.96	0	1.16	2013-08-21	ONCOTARGET	1949-2553	0.72609	STU, MG8	0.839, 0.024	R, Rfree went up slightly, no improvement of geometry
4c35	359	178	0.5	2013-10-09	[351, 18]	2.19	0.05	0.2401	15.6	3.9	PKA-S6K1 Chimera with compound 1 (NU1085) bound	2013-10-09	0.88	1.03	0	0.85	2013	18.29	0.2429	18.69	1.17	0.96	0.58	1.03	2013-08-21	ONCOTARGET	1949-2553	0.85915	NU3	0.9127	R, Rfree same, rotamers improved, density fit did not
4c36	358	377	1.05	2013-10-09	[351, 20]	1.98	0.06	0.1901	12.5	3.3	PKA-S6K1 Chimera with compound 15e (CCT147581) bound	2013-10-09				0.56	2013	15.67	0.193	15.6	1.33	0.32	0.29	0.93	2013-08-21	ONCOTARGET	1949-2553	0.989584	ZO9	0.8379	No significant change after PDB_REDO, 55 waters removed, problem running molprobity (Atom selection syntax error at word "{")
4c37	358	556	1.55	2013-10-09	[351, 20]	1.7	0.06	0.1792	13.5	2.3	PKA-S6K1 Chimera with compound 21a (CCT196539) bound	2013-10-09				1.69	2013	15.53	0.1954	16.7	3.78	0.62	0	1.17	2013-08-21	ONCOTARGET	1949-2553	0.965333	Z21	0.9627	R, Rfree up 0.015, very small improvement in geometry, none if density fit, problem running molprobity (Atom selection syntax error at word "{")
4c38	357	633	1.77	2013-10-09	[351, 20]	1.58	0.06	0.1778	49.1	1.4	PKA-S6K1 Chimera with compound 21e (CCT239066) bound	2013-10-09				1.41	2013	15.32	0.1972	17.76	2.47	0	0	1.04	2013-08-21	ONCOTARGET	1949-2553	0.968988	VUP	0.9641	R, Rfree up 0.02, very small improvement in geometry, density fit worse, problem running molprobity (Atom selection syntax error at word "{")
4dfx	370	453	1.22	2012-06-06	[350, 20]	1.35	0.048	0.1789			Crystal structure of myristoylated K7C catalytic subunit of cAMP-dependent protein kinase in complex with SP20 and AMP-PNP	2012-06-06	4.3	1.53	0	7.63	2012	15.549	0.1625	13.72	5.22	0.91	0	1.28	2012-01-24	J MOL BIOL	0022-2836	0.637369	MYR, ANP	0.509, 0.999	PDB_REDO improved Rfree, R, not much poor geometry
4dfy	624	7	0.01	2012-02-15	[371]	3		0.286			Crystal structure of R194A mutant of cAMP-dependent protein kinase with unphosphorylated activation loop	2012-02-15	12.33	7.44	0.99	2.73	2012	25.154	0.3181	25.16	36.47	12.16	1.16	3.31	2012-01-24	J BIOL CHEM	0021-9258	0.150575	No ligands		Low resolution, PDB_REDO made Rfree worse
4dfz	370	281	0.76	2012-06-06	[350, 20]	2	0.117	0.234			Crystal structure of myristoylated K7C catalytic subunit of cAMP-dependent protein kinase in complex with SP20	2012-06-06	2.33	0.97	0	2.45	2012	20.5	0.2111	16.87	2.13	0.94	0	1.04	2012-01-24	J MOL BIOL	0022-2836	0.670464	MYR	0.4912	R, Rfree lowered significantly, small improvement of geometry
4dg0	361	344	0.95	2012-06-06	[350, 20]	2	0.114	0.228			Crystal structure of myristoylated WT catalytic subunit of cAMP-dependent protein kinase in complex with SP20 and AMP-PNP	2012-06-06	2	1.28	0	4.47	2012	19.4	0.1991	16.11	1.16	0.31	0	0.89	2012-01-24	J MOL BIOL	0022-2836	0.614938	MYR, ANP	0.115, 0.957	See notes
4dg2	370	308	0.83	2012-06-06	[350, 20]	2	0.073	0.211			Crystal structure of myristoylated WT catalytic subunit of cAMP-dependent protein kinase in complex with SP20	2012-06-06	4.01	0.97	0	5.18	2012	19.2	0.1874	15.25	3.29	0.63	0	1.12	2012-01-24	J MOL BIOL	0022-2836	0.643297	MYR	0.1839	R, Rfree lowered, geometry the same, some fit to density improved
4dg3	356	249	0.7	2013-02-13	[371, 20]	1.8		0.2173			Crystal structure of R336A mutant of cAMP-dependent protein kinase with unphosphorylated turn motif.	2013-02-13	1.22	0.67	0	3.67	2012	18.326	0.2	16.24	1.7	0.65	0	1.08	2012-01-24	TO BE PUBLISHED		0.77468	ANP	0.9973	R, Rfree lowered by 0.015, no geometry improvement
4dh1	356	432	1.21	2012-06-27	[350, 20]	2		0.234			Low temperature X-ray structure of cAMP dependent Protein Kinase A catalytic subunit with low Mg2+, ATP and IP20	2012-06-27	9.68	2.91	0.29	3.4	2012	19.9	0.2406	18.03	2.38	1.62	0	1.25	2012-01-27	ACTA CRYST D	0907-4449	0.517452	ATP	0.2712	Average structure, no improvement with PDB_REDO
4dh3	356	321	0.9	2012-06-27	[350, 20]	2.2		0.233			Low temperature X-ray structure of cAMP dependent Protein Kinase A catalytic subunit with high Mg2+, ATP and IP20	2012-06-27	8.66	4.21	0	5.95	2012	20.3	0.2479	18.97	1.87	2.59	0	1.27	2012-01-27	ACTA CRYST D	0907-4449	0.577656	ATP	0.8883	See notes
4dh5	356	211	0.59	2012-06-27	[350, 20]	2.2		0.222			Room temperature X-ray structure of cAMP dependent Protein Kinase A catalytic subunit with high Mg2+, ADP, Phosphate, and IP20	2012-06-27	7.98	3.24	0	5.1	2012	18.7	0.227	17.56	0.85	2.27	0	1.04	2012-01-27	ACTA CRYST D	0907-4449	0.466378	ADP	0.8745	Average structure, no improvement with PDB_REDO
4dh7	356	454	1.28	2012-06-27	[350, 20]	1.8		0.194			Low temperature X-ray structure of cAMP dependent Protein Kinase A catalytic subunit with high Mg2+, AMP-PNP and IP20'	2012-06-27	6.45	1.62	0	6.8	2012	17.9	0.1752	14.9	2.04	0.97	0	0.97	2012-01-27	ACTA CRYST D	0907-4449	0.611563	ANP	0.9838	See notes
4dh8	356	224	0.63	2012-06-27	[350, 20]	2.3		0.188			Room temperature X-ray structure of cAMP dependent Protein Kinase A catalytic subunit with high Mg2+, AMP-PNP and IP20	2012-06-27	4.92	0.65	0	2.55	2012	15.5	0.1755	13.27	0.68	0.65	0	0.79	2012-01-27	ACTA CRYST D	0907-4449	0.944633	ANP	0.9869	R, Rfree lowered by 0.015, density fit slightly improved
4din	687	0	0	2012-07-04	[350, 381]	3.7	0.15	0.2926	11	2	Novel Localization and Quaternary Structure of the PKA RI beta Holoenzyme	2012-07-04	38.08	11.5	5.04	1.84232	2012	21.1	0.303	25.15	18.9	11.31	5.63	3.36	2012-01-31	PNAS	0027-8424	0.141325	ATP	No goodness of fit data	See notes
4hpt	356	177	0.5	2013-03-20	[350, 20]	2.15	0.1	0.228	12.4	2.8	Crystal structure of the catalytic subunit of cAMP-dependent protein kinase displaying complete phosphoryl transfer of AMP-PNP onto a substrate peptide	2013-03-20	2.06	2.63	0	1.98	2012	18.709	0.2127	16.89	1.53	1.29	0	0.99	2012-10-24	J AM CHEM SOC	0002-7863	0.737572	ANP	0.9448	Good quality, R lowered, a few rotamers improved
4hpu	358	432	1.21	2013-03-20	[350, 20]	1.55	0.076	0.1945	12.8	3.2	Crystal structure of the catalytic subunit of cAMP-dependent protein kinase displaying partial phosphoryl transfer of AMP-PNP onto a substrate peptide	2013-03-20	2.47	2.22	0	8.76	2012	17.176	0.1773	15.34	2.29	0.31	0	1.02	2012-10-24	J AM CHEM SOC	0002-7863	0.620946	MYR, ATP	0.1481	See notes
4ie9	357	396	1.11	2013-05-01	[351, 20]	1.92	0.058	0.2319	17.6		Bovine PKA C-alpha in complex with 3-pyridylmethyl-5-methyl-1H-pyrazole-3-carboxylate	2013-05-01	1.52	3.85	0	1.69	2012	17.72	0.204	16.32	1.69	0.96	0	0.93	2012-12-13	J AM CHEM SOC	0002-7863	0.551127	PZX	0.6928	Rfree lowered by 0.03, small improvement of density fit
4ij9	355	234	0.66	2013-05-01	[350, 20]	2.55		0.2475			Bovine PKA C-alpha in complex with 2-[[5-(4-pyridyl)-1H-1,2,4-triazol-3-yl]sulfanyl]-1-(2-thiophenyl)ethanone	2013-05-01	5.49	8.79	0	0.85	2012	17.03	0.2595	19.07	2.9	2.59	0	1.46	2012-12-21	J AM CHEM SOC	0002-7863	0.486625	PTV	0.9549	Good quality, R worse after PDB_REDO, geometry same
4nts	686	0	0	2014-10-15	[350]	2.9		0.2919			Apo structure of the catalytic subunit of cAMP-dependent protein kinase	2014-10-15	7.05	6.72	0	2.64	2013	24.43	0.2569	18.81	19.05	10.47	1.79	3.06	2013-12-02	BIOCHEMISTRY	0006-2960	0.176371	MYR	0.0068	See notes
4ntt	682	0	0	2014-10-15	[350]	3.5		0.2837			Structure of the catalytic subunit of cAMP-dependent protein kinase bound to ADP and one magnesium ion	2014-10-15	11.75	11.18	0	0.74	2013	22.737	0.2584	23.42	6.33	5.81	0.15	2.4	2013-12-02	BIOCHEMISTRY	0006-2960	0.276811	ADP	0.2223	Medium quality, PDB_REDO improved Rfree, not geometry
4o21	356	421	1.18	2014-05-28	[342, 20]	1.95		0.215			Product complex of metal-free PKAc, ATP-gamma-S and SP20.	2014-05-28	2.19	2.9	0.29	3.98	2013	16.71	0.2027	15.78	2.36	1.94	0.29	1.36	2013-12-16	BIOCHEMISTRY	0006-2960	0.57769	ADP	0.1359	Good quality, little improvement with PDB_REDO
4o22	359	271	0.75	2014-05-28	[342, 20]	1.7		0.2192			Binary complex of metal-free PKAc with SP20.	2014-05-28	3.22	2.23	0.29	2.53	2013	18.58	0.2056	17.26	1.51	1.58	0.29	1.11	2013-12-16	BIOCHEMISTRY	0006-2960	0.641367	No ligands		Good quality, R, Rfree lowered by 0.01, geometry same
4uj1	357	357	1	2016-04-13	[351, 20]	1.77		0.2014			Protein Kinase A in complex with an Inhibitor	2016-04-13	3.73	1.61	0	1.69	2015	16.65	0.2228	19.08	3.38	0.32	0	1.32	2015-04-07	CHEMISTRY	0947-6539	0.866687	NVX	0.6942	R, Rfree slightly increased, geometry improved, density fit did not
4uj2	357	187	0.52	2016-04-13	[351, 20]	2.02		0.2092			Protein Kinase A in complex with an Inhibitor	2016-04-13	6.01	1.97	0.29	1.13	2015	16.15	0.2034	16.98	1.01	0.64	0	0.91	2015-04-07	CHEMISTRY	0947-6539	0.765102	NVV	0.8436	Good structure, almost no change after PDB_REDO
4uj9	361	455	1.26	2016-04-13	[351, 20]	1.87	0.05	0.2065	26.37	8.05	Protein Kinase A in complex with an Inhibitor	2016-04-13	8.26	1.62	0	1.11	2015	16.47	0.2207	17.57	1.83	0.32	0	0.94	2015-04-09	CHEMISTRY	0947-6539	0.803139	S3N	0.8677	R, Rfree up 0.015, geometry similar
4uja	358	294	0.82	2016-04-13	[351, 20]	1.93	0.06	0.206	7.95		Protein Kinase A in complex with an Inhibitor	2016-04-13	6.27	2.27	0	0.56	2015	16.37	0.1988	16.5	3.03	0.64	0	1.25	2015-04-09	CHEMISTRY	0947-6539	0.861349	4L7	0.926	No change after PDB_REDO
4ujb	367	420	1.14	2016-04-13	[351, 20]	1.95		0.19			Protein Kinase A in complex with an Inhibitor	2016-04-13	4.47	1.28	0.28	2.75	2015	15.46	0.1929	16.13	1.31	0	0	0.97	2015-04-09	CHEMISTRY	0947-6539	0.783509	8BQ	0.8641	Good structure, no improvement PDB_REDO
4wb5	358	405	1.13	2015-01-21	[350, 20]	1.64	0.056	0.1956	10.6		Crystal structure of human cAMP-dependent protein kinase A (catalytic alpha subunit)	2015-01-21	2.45	0.62	0	3.38	2014	16.33	0.1917	16.88	3.27	0.31	0	1.13	2014-09-02	PNAS	1091-6490	0.858209	ATP	0.8828	R, Rfree same, rotamers and density fit improved
4wb6	720	197	0.27	2015-01-21	[350, 350, 20]	2.1	0.064	0.2371	9		Crystal structure of a L205R mutant of human cAMP-dependent protein kinase A (catalytic alpha subunit)	2015-01-21	2.69	1.12	0	9.37	2014	18.78	0.2411	21.75	1.51	0.16	0	1.05	2014-09-02	PNAS	1091-6490	0.440856	ATP	0.7507	PDB_REDO improved fit to density, all rest the same
4wb7	850	998	1.17	2015-01-21	[405, 20]	1.9	0.064	0.1879	9.7		Crystal structure of a chimeric fusion of human DnaJ (Hsp40) and cAMP-dependent protein kinase A (catalytic alpha subunit)	2015-01-21	3.04	0.68	0	4.98	2014	14.99	0.1861	15.31	1.98	0.41	0	0.96	2014-09-02	PNAS	1091-6490	0.781278	ATP	0.9493	See notes
4wb8	357	515	1.44	2015-01-21	[337, 20]	1.55	0.05	0.1844	11.7		Crystal structure of human cAMP-dependent protein kinase A (catalytic alpha subunit), exon 1 deletion	2015-01-21	1.66	0.95	0	4.8	2014	16.31	0.1837	16.35	1.49	0	0	0.89	2014-09-02	PNAS	1091-6490	0.826546	ATP	0.9684	Good structure, no change after PDB_REDO
4wbb	606	42	0.07	2015-05-20	[416, 350]	2.8		0.279			Single Turnover Autophosphorylation Cycle of the PKA RIIb Holoenzyme	2015-05-20	29.53	2.87	1.19	1.33	2014	23.2	0.2478	18.93	6.39	2.68	0.51	2	2014-09-02	PLOS BIOL	1545-7885	0.228685	ADP	0.4235	See notes
4wih	368	585	1.59	2014-10-22	[353, 19]	1.14	0.05	0.1914			Crystal structure of cAMP-dependent Protein Kinase A from Cricetulus griseus	2014-10-22	4.22	0.93	0.28	11.78	2014	17.73	0.1702	15.33	4.22	0.31	0	1.35	2014-09-25	ACTA CRYST F	2053-230X	0.608367	No ligands		See notes
4x6q	607	76	0.13	2015-07-22	[416, 350]	2.52		0.2614			An Isoform-specific Myristylation Switch Targets RIIb PKA Holoenzymes to Membranes	2015-07-22	9.67	2.67	0	2.32	2014	19.83	0.2509	20.36	6.31	3.24	0.17	2.07	2014-12-08	STRUCTURE	0969-2126	0.434084	No ligands		Good quality, small improvement by PDB_REDO
4x6r	640	269	0.42	2015-07-22	[350, 290]	2.4		0.234			An Isoform-specific Myristylation Switch Targets RIIb PKA Holoenzymes to Membranes	2015-07-22	9.36	5.5	0	1.88	2014	18.4	0.203	16.44	3.03	2.54	0.32	1.45	2014-12-09	STRUCTURE	0969-2126	0.30541	MYR	0.3038	See notes
4yxr	356	317	0.89	2015-05-27	[350, 20]	2		0.252			CRYSTAL STRUCTURE OF PKA IN COMPLEX WITH inhibitor.	2015-05-27	6.14	4.84	0	4.87788	2015	20.5564	0.2005	16.49	3.24	0.65	0	1.12	2015-03-23	ANGEW CHEM	1521-3773	0.225631	No ligands		See notes
4yxs	357	343	0.96	2015-05-20	[350, 20]	2.11		0.2318			CAMP-DEPENDENT PROTEIN KINASE PKA CATALYTIC SUBUNIT WITH PKI-5-24	2015-05-20	2.7	5.75	0	1.13	2015	17.64	0.2102	16.62	2.36	1.6	0	1.17	2015-03-23	ANGEW CHEM	1521-3773	0.594143	EMU	0.829	Good quality, PDB_REDO lowered R, but geometry little changed
4z83	357	375	1.05	2015-12-02	[350, 20]	1.8	0.086	0.2175	10.78		PKAB3 in complex with pyrrolidine inhibitor 47a	2015-12-02	3.14	0.68	0	4.79	2015	17.98	0.2546	20.82	4.58	1.29	0	1.48	2015-04-08	CHEMISTRY	0947-6539	0.712899	4L7	0.7887	R, Rfree went up significantly, geometry improved slightly
4z84	357	457	1.28	2015-12-02	[351, 20]	1.55	0.127	0.2343	5.94		PKAB3 in complex with pyrrolidine inhibitor 34a	2015-12-02	2.27	0.68	0	6.48	2015	20.8221	0.2785	25.09	6.54	1.92	0.29	1.85	2015-04-08	CHEMISTRY	0947-6539	0.546043	NVX	0.3972	See notes
5bx6	366	226	0.62	2016-09-14	[351, 20]	1.89	0.061	0.2178	13.2		PKA in complex with a halogenated phthalazinone fragment compound.	2016-09-14	4.28	0.95	0	2.48	2015	16.96	0.214	17.29	2.13	0.63	0	1.1	2015-06-08	TO BE PUBLISHED		0.775065	495	0.7448	Excellent structure, no improvement in PDB_REDO
5bx7	366	202	0.55	2016-09-14	[351, 20]	1.89	0.067	0.2262	13	1.8	PKA in complex with a benzothiophene fragment compound.	2016-09-14	4.57	0.94	0	4.41	2015	17.51	0.2272	18.91	1.14	0.31	0	0.93	2015-06-08	TO BE PUBLISHED		0.634658	4W1	0.3332	Good quality, no change after PDB_REDO
5izf	344	44	0.13	2016-07-20	[351, 6]	2.1	0.081	0.27	15.6		Complex of PKA with the bisubstrate protein kinase inhibitor ARC-1408	2016-07-20	1.93	0.67	0	3.27	2016	23	0.2577	20.88	1.75	0.67	0	1.07	2016-03-25	BIOCONJUG CHEM	1043-1802	0.554455	No ligands		Good quality, very little improvement with PDB_REDO
5izj	668	611	0.91	2016-07-20	[351, 5, 6]	1.85	0.092	0.2259	13.67		Complex of PKA with the bisubstrate protein kinase inhibitor ARC-1411	2016-07-20	0.96	0.85	0	4.9	2016	19.708	0.2124	17.77	2.36	1.03	0.16	1.13	2016-03-25	BIOCONJUG CHEM	1043-1802	0.675735	6J9	0.064	Medium quality, some density fit and rotamers improved
5j5x	350	26	0.07	2016-07-20	[351, 8]	2.6	0.336	0.309	6.66		Complex of PKA with the bisubstrate protein kinase inhibitor ARC-1416	2016-07-20	1.36	0.33	0	1.47	2016	23.678	0.2794	22.27	10.06	2.67	0.3	2.29	2016-04-04	BIOCONJUG CHEM	1043-1802	0.571179	6J9	0.071	See notes
5jr7	1209	0	0	2017-03-15	[350, 275]	3.56	0.155	0.322	11.8	4.1	Crystal structure of an ACRDYS heterodimer [RIa(92-365):C] of PKA	2017-03-15	71.37	14.53	0.08	1.5	2016	26.6	0.3371	29.56	24.71	8.6	0	2.94	2016-05-05	J MOL BIOL	1089-8638	0.142859	ADP	0.2382	Low resolution, so-so Rfree, not worth a look
5lcp	373	436	1.17	2018-01-17	[353, 20]	1.43		0.1659			Cocrystal structure of cAMP-dependent Protein Kinase (PKA) in complex with Fasudil (M77)	2018-01-17	2.09	0	0	4.32	2016	13.27	0.1857	15.85	4.18	0.59	0	1.2	2016-06-22	TO BE PUBLISHED		0.872459	M77	0.9518	R, Rfree up 0.02, geometry and density fit not improved
5lcq	371	524	1.41	2018-01-17	[353, 20]	1.42		0.171			Cocrystal structure of cAMP-dependent Protein Kinase (PKA) in complex with long-chain Fasudil-derivative (Ligand 05)	2018-01-17	3.68	0	0.28	2.99	2016	14.11	0.1713	13.63	4.66	0.3	0.28	1.24	2016-06-22	TO BE PUBLISHED		0.871945	6TV	0.9372	R same, slight improvement in density fit
5lcr	372	376	1.01	2018-01-17	[353, 20]	1.57		0.1965			Cocrystal structure of cAMP-dependent Protein Kinase (PKA) in complex with open-chain Fasudil-derivative (Ligand 04)	2018-01-17	2.18	2.01	0	5.69	2016	15.49	0.2045	16.74	4.32	1.85	0	1.41	2016-06-22	TO BE PUBLISHED		0.696687	6TX	0.9163	Good quality, PDB_REDO increased R and did not change geometry
5lct	373	397	1.06	2018-01-17	[353, 20]	1.62	0.048	0.1742			Cocrystal structure of cAMP-dependent Protein Kinase (PKA) in complex with a R-methyl-piperazine substituted Fasudil-derivative (Ligand 02)	2018-01-17	0.99	0.66	0	4.59	2016	14.27	0.1875	15.57	2.87	1.22	0	1.14	2016-06-22	TO BE PUBLISHED		0.854266	6TY	0.914	R, Rfree up 0.015, geometry similar, density fit not improved
5lcu	373	399	1.07	2018-01-17	[353, 20]	1.58	0.058	0.1915			Cocrystal structure of cAMP-dependent Protein Kinase (PKA) in complex with a S-methyl-piperazine substituted Fasudil-derivative (Ligand 01)	2018-01-17	1.67	0.65	0	4.05	2016	15.18	0.2113	18.9	2.09	0.62	0	0.98	2016-06-22	TO BE PUBLISHED		0.841097	IQP	0.9743	R, Rfree up 0.02, geometry and density fit worse
5m0b	372	505	1.36	2018-06-06	[353, 20]	1.51	0.054	0.1594			Cocrystal structure of cAMP-dependent Protein Kinase (PKA) in complex with a short-chained N-(2-aminoethyl)isoquinoline-5-sulfonamide) Fasudil-derivative (Ligand 03)	2018-06-06	1.81	0.64	0	1.36	2016	13.2	0.1587	12.48	5.12	0.92	0	1.27	2016-10-04	TO BE PUBLISHED		0.976794	IQU	0.9889	R down a bit, geometry and density fit similar.
5m0c	357	285	0.8	2018-06-06	[353, 20]	1.73		0.2004			Cocrystal structure of cAMP-dependent Protein Kinase (PKA) in complex with the Fasudil-fragment isoquinoline-5-sulfonamide	2018-06-06	1.87	2.33	0	3.38	2016	17.27	0.1981	17.43	3.12	1.24	0.29	1.18	2016-10-04	TO BE PUBLISHED		0.778783	7CB	0.6881	Good structure, no improvement in PDB_REDO
5m0l	358	390	1.09	2018-06-06	[353, 20]	1.47	0.041	0.1728			Cocrystal structure of cAMP-dependent Protein Kinase (PKA) in complex with the methylated Fasudil-derived fragment N-methylisoquinoline-5-sulfonamide (Ligand 02)	2018-06-06	2.03	0.67	0.29	2.81	2016	15.25	0.1782	16.05	2.92	0.62	0	1.2	2016-10-05	TO BE PUBLISHED		0.846218	7CT	0.942	No change after PDB_REDO
5m0u	369	298	0.81	2018-06-06	[353, 20]	1.67	0.049	0.1893			Apostructure structure of cAMP-dependent Protein Kinase (PKA) from CHO cells with a peptidic inhibitor fragment	2018-06-06	3.07	2.4	0.28	9.29	2016	15.24	0.2	16.84	4.82	2.45	0.28	1.66	2016-10-05	TO BE PUBLISHED		0.49481	No ligands		Good quality, R worse after PDB_REDO, rotamers improved
5m6v	373	437	1.17	2018-06-06	[353, 20]	1.42	0.045	0.174			Cocrystal structure of cAMP-dependent Protein Kinase (PKA) in complex with a double methylated Fasudil-derivative	2018-06-06	2.74	1.58	0	4.59	2016	14.35	0.1758	13.77	4.37	1.19	0	1.32	2016-10-26	TO BE PUBLISHED		0.721488	H52	0.8894	R, Rfree little change, fit of side chains improved, geometry same
5m6y	373	420	1.13	2018-06-06	[353, 20]	1.37	0.033	0.1663			Cocrystal structure of cAMP-dependent Protein Kinase (PKA) in complex with a methylisoquinoline Fasudil-derivative	2018-06-06	2.89	1.9	0	4.32	2016	14.41	0.1822	16.51	3.12	1.5	0	1.24	2016-10-26	TO BE PUBLISHED		0.772589	7KB	0.9285	Much worse after PDB_REDO, both R and fit to density
5m71	373	429	1.15	2018-06-06	[353, 20]	1.49	0.05	0.1761			Cocrystal structure of cAMP-dependent Protein Kinase (PKA) in complex with an (R)-methyl substitued Fasudil-derivative.	2018-06-06	1.83	0.98	0	4.05	2016	14.72	0.1791	14.92	3.05	1.22	0	1.16	2016-10-26	TO BE PUBLISHED		0.869218	7K7	0.9308	No change after PDB_REDO
5m75	372	389	1.05	2018-06-06	[353, 20]	1.54	0.057	0.1739			Cocrystal structure of cAMP-dependent Protein Kinase (PKA) in complex with a (S)-methyl substitued Fasudil-derivative	2018-06-06	2.31	0.98	0	5.42	2016	14.48	0.1847	15.46	3.18	1.21	0	1.17	2016-10-26	TO BE PUBLISHED		0.736464	9K6	0.9682	R, Rfree went up slightly, no improvement of geometry
5mhi	364	303	0.83	2017-12-20	[353, 19]	1.49	0.038	0.1647			cAMP-dependent Protein Kinase A from Cricetulus griseus in complex with fragment like molecule (5-chloro-2-methoxyphenyl)methanamine	2017-12-20	4.36	0.69	0	7.2	2016	14.69	0.1806	16.14	7.41	0.91	0	1.52	2016-11-24	TO BE PUBLISHED		0.755446	7N9	0.6317	R, Rfree up by 0.015, geometry did not change
5n1d	369	392	1.06	2018-02-28	[353, 19]	1.61		0.1857			cAMP-dependent Protein Kinase A from Cricetulus griseus in complex with fragment like molecule N-methyl-1-(5-pyridin-3-yloxyfuran-2-yl)methanamine	2018-02-28	2.59	0	0	3.83	2017	15.54	0.1905	16.47	2.81	0.6	0	1.18	2017-02-06	TO BE PUBLISHED		0.86319	8FZ	0.8504	R, Rfree almost same, no change in geometry and density fit
5n1e	363	262	0.72	2018-02-14	[353, 19]	1.53		0.1743			cAMP-dependent Protein Kinase A from Cricetulus griseus in complex with fragment like molecule N-(1,3-benzodioxol-5-yl)-2-piperidin-1-ylacetamide	2018-02-14	2.74	0	0.29	8.33	2017	14.77	0.184	15.64	5.32	0.62	0	1.44	2017-02-06	TO BE PUBLISHED		0.713778	9NT	0.4111	Medium quality, R increased, rotamers improved
5n1f	340	359	1.06	2018-02-28	[353]	1.12		0.1564			cAMP-dependent Protein Kinase A from Cricetulus griseus in complex with fragment like molecule N-quinolin-5-ylpyridine-3-carboxamide	2018-02-28	2.03	0	0	1.48	2017	13.71	0.1565	13.36	2.64	0.62	0	1.19	2017-02-06	TO BE PUBLISHED		0.982305	8ET	0.1318	R, Rfree same, 38 residues improved in density fit, 8 worse
5n1g	340	363	1.07	2018-02-28	[353]	1.14		0.1414			cAMP-dependent Protein Kinase A from Cricetulus griseus in complex with fragment like molecule 4-(2-Amino-1,3-thiazol-4-yl)-1-oxaspiro[4.5]decan-2-one	2018-02-28	1.17	0	0	0.89	2017	12.78	0.1429	12.27	2.93	0.62	0	1.22	2017-02-06	TO BE PUBLISHED		0.994183	8G5	0.3593	R, Rfree same, 18 residues fit density better, 6 worse
5n1h	340	372	1.09	2018-02-28	[353]	1.18		0.1582			cAMP-dependent Protein Kinase A from Cricetulus griseus in complex with fragment like molecule Methyl 4-(aminomethyl)benzoate	2018-02-28	2.19	0	0	0.59	2017	13.54	0.1585	13.2	2.79	0.31	0	1.21	2017-02-06	TO BE PUBLISHED		0.995248	8G2	0.4392	R, Rfree same, 31 residues fit density better, 4 worse
5n1k	357	176	0.49	2018-02-28	[353, 19]	1.8		0.2071			cAMP-dependent Protein Kinase A from Cricetulus griseus in complex with fragment like molecule 2-amino-1-(4-fluorophenyl)ethanol	2018-02-28	3.41	0.37	0	3.95	2017	17.48	0.2232	19.59	5.77	1.26	0	1.52	2017-02-06	TO BE PUBLISHED		0.807796	489	0.6764	R, Rfree up, geometry and density fit did not change
5n1l	364	250	0.69	2018-02-28	[353, 19]	1.49		0.1748			cAMP-dependent Protein Kinase A from Cricetulus griseus in complex with fragment like molecule 2,5-dimethyl-N-pyridin-4-ylfuran-3-carboxamide	2018-02-28	1.71	0	0	7.22	2017	14.28	0.1756	14.85	9.41	1.55	0	1.76	2017-02-06	TO BE PUBLISHED		0.791895	47V	0.9147	Good structure, almost no change after PDB_REDO
5n1m	365	259	0.71	2018-02-28	[353, 19]	1.44		0.1702			cAMP-dependent Protein Kinase A from Cricetulus griseus in complex with fragment like molecule (5-chloro-2-methoxyphenyl)methanamine	2018-02-28	1.52	0	0.29	9.7	2017	15.18	0.1871	16.77	6.51	0.31	0	1.55	2017-02-06	TO BE PUBLISHED		0.763256	BJK	0.1137	R, Rfree up by 0.015, geometry did not change
5n1n	365	211	0.58	2018-02-28	[353, 19]	1.41		0.1789			cAMP-dependent Protein Kinase A from Cricetulus griseus in complex with fragment like molecule 2-chloro-9-propan-2-ylpurine	2018-02-28	2.77	0.36	0	8.03	2017	15.31	0.2122	18.88	10.2	0.93	0.29	1.72	2017-02-06	TO BE PUBLISHED		0.761505	8G8	0.2204	R, Rfree up by 0.035, worse fit of residues to density
5n1o	354	194	0.55	2018-02-28	[353, 19]	1.8		0.1911			cAMP-dependent Protein Kinase A from Cricetulus griseus in complex with fragment like molecule 2-chloro-4-(chloromethyl)-5-hydroxyphenyl)ethan-1-one	2018-02-28	3.48	0.38	0	4.86	2017	17.12	0.2116	18.51	6.39	1.61	0	1.72	2017-02-06	TO BE PUBLISHED		0.787934	8GB	0.327	R, Rfree up, geometry did not change
5n32	364	157	0.43	2018-02-28	[353, 19]	1.83		0.2138			cAMP-dependent Protein Kinase A from Cricetulus griseus in complex with fragment like molecule 4-chlorobenzyl carbamimidothioate	2018-02-28	2.94	0.7	0.87	8.59	2017	18.76	0.2261	18.7	11.55	0.62	0.58	1.92	2017-02-08	TO BE PUBLISHED		0.435034	8K5	0.2537	Average structure, even a bit worse after PDB_REDO
5n33	364	323	0.89	2018-02-28	[353, 19]	1.43		0.1737			cAMP-dependent Protein Kinase A from Cricetulus griseus in complex with fragment like molecule 3-amino-5-(trifluoromethyl)-1H-pyridin-2-one	2018-02-28	2.98	0.34	0	6.67	2017	15.04	0.1731	14.7	5.5	0.91	0.29	1.49	2017-02-08	ANGEW CHEM	1521-3773	0.771357	8JW	0.9641	Excellent structure, R not changed, 46 side chains fit dens. Better
5n36	365	238	0.65	2018-02-28	[353, 19]	1.58		0.1863			cAMP-dependent Protein Kinase A from Cricetulus griseus in complex with fragment like molecule 3H-isoindol-2-ium-1-amine	2018-02-28	3.96	0.33	0	8.59	2017	14.86	0.2178	19.96	7.92	1.22	0	1.61	2017-02-08	TO BE PUBLISHED		0.648872	No ligands		Much worse after PDB_REDO, both R and fit to density
5n37	364	266	0.73	2018-02-28	[353, 19]	1.59		0.1668			cAMP-dependent Protein Kinase A from Cricetulus griseus in complex with fragment like molecule N-(1,3-benzodioxol-5-ylmethyl)cyclopentanamine	2018-02-28	2.64	0.68	0.58	7.5	2017	14.43	0.1707	14.71	3.76	0.61	0.29	1.32	2017-02-08	TO BE PUBLISHED		0.769361	8JT	0.8442	Excellent structure, minor improvement in PDB_REDO
5n39	364	227	0.62	2018-02-28	[353, 19]	1.45		0.1688			cAMP-dependent Protein Kinase A from Cricetulus griseus in complex with fragment like molecule 2-(2,3-dihydrobenzo[b][1,4]dioxin-6-yl)pyrrolidine	2018-02-28	1.87	0.71	0	8.33	2017	14.51	0.1805	15.64	6.49	1.54	0	1.69	2017-02-08	TO BE PUBLISHED		0.761996	8LZ	0.4504	R, Rfree up by 0.015, geometry did not change
5n3a	366	247	0.67	2018-02-28	[353, 19]	1.4		0.184			cAMP-dependent Protein Kinase A from Cricetulus griseus in complex with fragment like molecule 4-methyl-5-(1-methylimidazol-2-yl)-1,3-thiazol-2-amine	2018-02-28	3.33	0.34	0	4.97	2017	16.12	0.1847	15.97	4.11	0.92	0	1.35	2017-02-08	TO BE PUBLISHED		0.820699	46P	0.2679	No change after PDB_REDO
5n3b	359	222	0.62	2018-02-28	[353, 19]	1.64		0.1901			cAMP-dependent Protein Kinase A from Cricetulus griseus in complex with fragment like molecule 2-(pyridin-3-yl)ethanamine	2018-02-28	1.62	0	0	6.76	2017	16.74	0.2094	18.77	3.47	1.6	0	1.46	2017-02-08	TO BE PUBLISHED		0.773683	No ligands		Good structure, R went up, no geometry improvement
5n3c	365	235	0.64	2018-02-28	[353, 19]	1.77		0.1958			cAMP-dependent Protein Kinase A from Cricetulus griseus in complex with fragment like molecule Thiophene-3-Carboximidamide	2018-02-28	2.75	0.71	0	8.03	2017	17.82	0.2009	16.47	10.25	2.47	0	1.99	2017-02-08	ANGEW CHEM	1521-3773	0.669143	No ligands		See notes
5n3d	363	223	0.61	2018-02-28	[353, 19]	1.77		0.1931			cAMP-dependent Protein Kinase A from Cricetulus griseus in complex with fragment like molecule 4-(trifluoromethyl)benzenecarboximidamide	2018-02-28	2.78	0	0	6.41	2017	16.77	0.1911	16.77	3.23	0.31	0	1.12	2017-02-08	ANGEW CHEM	1521-3773	0.756643	8NE	0.3407	Good quality, no change after PDB_REDO
5n3e	366	241	0.66	2018-03-21	[353, 19]	1.53		0.1846			cAMP-dependent Protein Kinase A from Cricetulus griseus in complex with fragment like molecule 6-dimethylaminopyridine-3-carboxylic acid	2018-03-21	1.38	0	0	7.73	2017	15.5	0.1992	16.36	4.36	1.25	0	1.48	2017-02-08	ANGEW CHEM	1521-3773	0.759037	46L	0.9733	R, Rfree up slightly, geometry slightly improved
5n3f	333	240	0.72	2018-02-28	[353, 19]	1.68		0.1929			cAMP-dependent Protein Kinase A from Cricetulus griseus in complex with fragment like molecule N-[3-(aminomethyl)phenyl]acetamide	2018-02-28	3.06	0.4	0.32	6.06	2017	17.24	0.2014	18.52	4.05	1.69	0	1.52	2017-02-08	TO BE PUBLISHED		0.703364	463	0.6791	Good structure, no improvement in PDB_REDO, R went up
5n3g	340	364	1.07	2018-02-28	[353]	1.16		0.1567			cAMP-dependent Protein Kinase A from Cricetulus griseus in complex with fragment like molecule (R)-1,4-oxazepan-6-ol	2018-02-28	1.01	0	0	0.59	2017	13.66	0.155	13.15	1.81	0	0	1.03	2017-02-08	TO BE PUBLISHED		0.996166	No ligands		R, Rfree same, 33 residues fit density better, 9 worse
5n3h	340	302	0.89	2018-02-28	[353]	1.36		0.1742			cAMP-dependent Protein Kinase A from Cricetulus griseus in complex with fragment like molecule pyridine-3-carboxamide	2018-02-28	0.69	0.66	0	0.59	2017	14.43	0.1958	17.8	1.01	0.63	0	0.89	2017-02-08	ANGEW CHEM	1521-3773	0.994278	No ligands		R up 0.035, Rfree 0.02, 20 residues fit density worse
5n3i	340	374	1.1	2018-02-28	[353]	1.14		0.1506			cAMP-dependent Protein Kinase A from Cricetulus griseus in complex with fragment like molecule methyl (2S)-2-amino-3-phenylpropanoate	2018-02-28	1.16	0	0	2.08	2017	13.28	0.1511	12.84	1.62	0.3	0	1	2017-02-08	TO BE PUBLISHED		0.970718	BJQ	0.9928	R, Rfree same, 41 residues fit density better, 6 worse
5n3j	340	367	1.08	2018-02-28	[353]	1.12		0.1476			cAMP-dependent Protein Kinase A from Cricetulus griseus in complex with fragment like molecule 4-Nitrobenzoic acid	2018-02-28	1.53	0	0	2.08	2017	13.18	0.1468	12.73	1.65	0.62	0	0.95	2017-02-08	ANGEW CHEM	1521-3773	0.970513	4NB	0.9109	R, Rfree same, 31 residues fit density better
5n3k	340	279	0.82	2018-02-28	[353]	1.33		0.1717			cAMP-dependent Protein Kinase A from Cricetulus griseus in complex with fragment like molecule O-guanidino-L-homoserine	2018-02-28	1.06	0	0	0.89	2017	14.5	0.1825	15.23	2.05	0.32	0.3	1.15	2017-02-08	TO BE PUBLISHED		0.990828	GGB	0.667	R, Rfree up 0.01, minimal changes to geometry and density fit
5n3l	340	347	1.02	2018-02-28	[353]	1.38		0.1598			cAMP-dependent Protein Kinase A from Cricetulus griseus in complex with fragment like molecule 4-[(1R)-2-amino-1-hydroxyethyl]benzene-1,2-diol	2018-02-28	2.21	0.33	0	0	2017	12.96	0.1659	13.34	1.66	0.32	0.3	1.01	2017-02-08	TO BE PUBLISHED		0.998945	E5E	0.9674	Minimal changes after PDB_REDO
5n3m	340	320	0.94	2018-02-28	[353]	1.23		0.1643			cAMP-dependent Protein Kinase A from Cricetulus griseus in complex with fragment like molecule D-arginine	2018-02-28	1.72	0.34	0.3	2.08	2017	13.91	0.1648	13.86	3.02	0.32	0.3	1.18	2017-02-08	TO BE PUBLISHED		0.943926	DAR	0.473	Excellent structure, no apparent changes, but 22 residues fit better
5n3n	340	354	1.04	2018-02-28	[351]	1.22		0.1529			cAMP-dependent Protein Kinase A from Cricetulus griseus in complex with fragment like molecule [(2R)-2,4-dihydroxy-4-oxobutyl]-trimethylazanium	2018-02-28	1.01	0.32	0	0.89	2017	13.52	0.15	13.01	1.48	0.62	0	0.98	2017-02-08	TO BE PUBLISHED		0.993281	152	0.7187	R, Rfree same, 20 residues fit density better, 3 worse
5n3o	338	393	1.16	2018-02-28	[353]	1.32		0.158			cAMP-dependent Protein Kinase A from Cricetulus griseus in complex with fragment like molecule 3-(1,3-oxazol-5-yl)aniline	2018-02-28	1.37	0	0	0.3	2017	13.41	0.1607	13.11	2.85	0	0	1.21	2017-02-08	TO BE PUBLISHED		0.997774	5AO	0.9867	No significant change after PDB_REDO
5n3p	339	315	0.93	2018-02-28	[353]	1.58		0.1807			cAMP-dependent Protein Kinase A from Cricetulus griseus in complex with fragment like molecule 1H-Indol-5-ol	2018-02-28	0.89	0.35	0	0.3	2017	15.78	0.2049	17.94	1.55	0.65	0	0.93	2017-02-08	TO BE PUBLISHED		0.995364	No ligands		R, Rfree up 0.02, 8 residues fit worse, geometry the same
5n3q	339	387	1.14	2018-02-28	[353]	1.31		0.1553			cAMP-dependent Protein Kinase A from Cricetulus griseus in complex with fragment like molecule 3-Aminobenzamide	2018-02-28	0.85	0.66	0	1.19	2017	13.48	0.1568	13.53	4.29	0.31	0	1.24	2017-02-08	ANGEW CHEM	1521-3773	0.989568	No ligands		No significant change after PDB_REDO
5n3r	339	304	0.9	2018-02-28	[353]	1.36		0.1931			cAMP-dependent Protein Kinase A from Cricetulus griseus in complex with fragment like molecule 2-(carbamoylamino)-4-methylsulfanylbutanoic acid	2018-02-28	1.23	0	0	1.79	2017	15.9	0.2282	20.27	2.21	0	0	1	2017-02-08	TO BE PUBLISHED		0.956705	CDT	0.6295	R up 0.04, Rfree 0.035. Little change in geometry, none in density fit
5n3s	340	383	1.13	2018-02-28	[353]	1.14		0.1478			cAMP-dependent Protein Kinase A from Cricetulus griseus in complex with fragment like molecule 4-Hydroxybenzamide	2018-02-28	1.92	0.62	0	1.19	2017	12.82	0.1441	12.28	2.04	0.6	0	0.97	2017-02-08	ANGEW CHEM	1521-3773	0.988413	No ligands		Excellent structure, R, Rfree same, 29 residues improved idensity fit, 3 worse
5n3t	340	306	0.9	2018-02-28	[353]	1.21		0.157			cAMP-dependent Protein Kinase A from Cricetulus griseus in complex with fragment like molecule 5-Chlorothiophene-2-sulfonamide	2018-02-28	1.84	0.32	0	0.89	2017	13.94	0.157	13.19	2.12	0	0	0.98	2017-02-08	TO BE PUBLISHED		0.993196	8K2	0.3309	R, Rfree same, 23 residues fit density better, 1 worse
5n7p	366	204	0.56	2018-03-14	[353, 19]	1.5		0.1864			cAMP-dependent Protein Kinase A from Cricetulus griseus in complex with fragment like molecule 3-amino-5-(pyrrolidin-1-yl)-1H-pyrazole-4-carbonitrile	2018-03-14	3.06	0	0	8.54	2017	16	0.2086	18.32	3.71	0.62	0	1.22	2017-02-21	TO BE PUBLISHED		0.7308	E9Q	0.9027	R, Rfree went up, geometry not changed much
5n7u	366	321	0.88	2018-03-21	[353, 19]	1.37		0.1767			cAMP-dependent Protein Kinase A from Cricetulus griseus in complex with fragment like molecule 4-Bromo-3,5-dimethyl-1H-pyrazole	2018-03-21	3.39	0.34	0	9.64	2017	16.07	0.1868	16.4	4.47	1.22	0	1.4	2017-02-21	TO BE PUBLISHED		0.725805	8PQ	0.716	R, Rfree went up, geometry not changed much
5ntj	368	364	0.99	2018-05-30	[353, 18]	1.56	0.045	0.1766			Crystal Structure of the Protein-Kinase A catalytic subunit from Criteculus Griseus in complex with compound RKp032	2018-05-30	1.68	0	0	4.67	2017	14.05	0.1942	16.37	2.75	0.31	0	1.06	2017-04-28	TO BE PUBLISHED		0.881233	RIP	0.5423	R, Rfree up 0.02, geometry similar, density fit not improved
5nw8	358	180	0.5	2018-05-30	[351, 18]	2.09	0.075	0.2118			Crystal Structure of the Protein-Kinase A catalytic subunit from Criteculus Griseus in complex with compounds RKp032 and Fasudil	2018-05-30	1.78	0	0	1.13	2017	17.67	0.2104	17.21	2.01	0.63	0	1.13	2017-05-05	ACS OMEGA	2470-1343	0.903147	RIP, M77	0.033, 0.947	No significant change after PDB_REDO
5o0e	371	369	0.99	2018-05-30	[353, 18]	1.5	0.058	0.1699			Crystal Structure of the Protein-Kinase A catalytic subunit from Criteculus Griseus in complex with compounds RKp120 and Fasudil	2018-05-30	1.96	0.65	0	3.27	2017	13.06	0.1701	13.36	3.61	0.91	0	1.15	2017-05-16	ACS OMEGA	2470-1343	0.906954	M77	0.9999	No change after PDB_REDO
5o5m	358	255	0.71	2018-06-13	[353, 18]	1.58	0.034	0.1824			Crystal Structure of the Protein-Kinase A catalytic subunit from Criteculus Griseus in complex with compounds RKp120 and RKp117	2018-06-13	0.53	0.36	0	1.13	2017	14.8	0.2154	19.08	2.31	0.94	0	1.01	2017-06-02	ACS OMEGA	2470-1343	0.980022	9LQ	0.7411	R up 0.04, Rfree 0.03, 18 residues fit density worse, 1 better
5ok3	371	289	0.78	2018-08-08	[353, 18]	1.59		0.1716			Crystal Structure of the Protein-Kinase A catalytic subunit from Criteculus Griseus in complex with compounds RKp241 and Fasudil	2018-08-08	1.35	0.68	0	5.46	2017	13.95	0.2152	19.33	3.05	0.93	0	1.21	2017-07-25	CHEMMEDCHEM	1860-7187	0.818956	M77	0.9579	R, Rfree up 0.04, geometry same, density fit worse
5ol3	359	339	0.94	2018-08-29	[353, 18]	1.58	0.044	0.1986			Crystal Structure of the Protein-Kinase A catalytic subunit from Criteculus Griseus in complex with compounds RKp013 and RKp117	2018-08-29	2.21	0	0	1.97	2017	15.34	0.2171	18.46	3.08	0.31	0	1.17	2017-07-26	ACS OMEGA	2470-1343	0.929069	9LQ	0.8704	R up 0.03, Rfree 0.02. Geometry same, fit to density worse
5ot3	357	92	0.26	2018-09-05	[353, 18]	2.04	0.06	0.2275			Crystal Structure of the Protein-Kinase A catalytic subunit from Criteculus Griseus in complex with compounds RKp191 and RKp117	2018-09-05	1.64	0.38	0	0.85	2017	18.37	0.224	18.63	2.18	0	0	0.99	2017-08-19	ACS OMEGA	2470-1343	0.779688	RIP, 9LQ	0.029, 0.742	R, Rfree same, slight improvement in density fit
5otg	371	174	0.47	2018-09-05	[353, 18]	1.73	0.037	0.2063			Crystal Structure of the Protein-Kinase A catalytic subunit from Criteculus Griseus in complex with compounds RKp013 and RKp190	2018-09-05	0.87	0.36	0	6.81	2017	18.61	0.2201	19.6	1.3	0.94	0	0.86	2017-08-21	TO BE PUBLISHED		0.721185	AO8	0.5593	R, Rfree went up, geometry not changed much
5oua	371	231	0.62	2018-09-05	[353, 18]	1.67	0.038	0.1939			Crystal Structure of the Protein-Kinase A catalytic subunit from Criteculus Griseus in complex with compound RKp017	2018-09-05	0.69	0.69	0	3.54	2017	16.85	0.2169	19.28	3.57	0.62	0	1.39	2017-08-23	ACS OMEGA	2470-1343	0.833167	RIP	0.0703	R, Rfree up 0.02, geometry similar, density fit not improved
5ouc	371	238	0.64	2018-09-05	[353, 18]	1.46	0.057	0.1749			Crystal Structure of the Protein-Kinase A catalytic subunit from Criteculus Griseus in complex with compounds RKp191 and RKp190	2018-09-05	1.21	0	0	5.99	2017	14.99	0.1865	16.59	1.62	1.25	0	0.98	2017-08-23	TO BE PUBLISHED		0.877158	RIP, AO8	0.056, 0.766	R, Rfree up 0.015, geometry similar
5ous	368	81	0.22	2018-09-05	[353, 18]	2.21	0.05	0.2334			Crystal Structure of the Protein-Kinase A catalytic subunit from Criteculus Griseus in complex with compounds RKp193	2018-09-05	2.24	1.2	0	3.02	2017	19.38	0.2289	20.15	1.65	2.22	0.29	1.45	2017-08-24	ACS OMEGA	2470-1343	0.688929	No ligands		Good structure, no improvement in PDB_REDO
5uzk	355	275	0.77	2018-03-07	[351, 18]	2.3	0.063	0.253	13.9		Crystal Structure of PKA bound to an pyrrolo pyridine inhibitor	2018-03-07				1.13	2017	18.8	0.2628	20.25	2.04	0.97	0.29	1.17	2017-02-26	ACS MED CHEM LETT	1464-3405	0.654705	504	0.5835	Medium quality, not much change with PDB_REDO, problem running molprobity (Atom selection syntax error at word "{")
5vhb	346	496	1.43	2018-01-31	[351, 18]	1.61	0.045	0.204	22		Crystal structure of Protein Kinase A in complex with the PKI peptide and Aminobenzothiazole based inhibitor	2018-01-31	0.7	0.33	0	2.92	2017	17.7	0.1847	15.95	1.05	0.33	0	0.81	2017-04-12	CHEMBIOCHEM	1439-7633	0.876444	9CY	0.9449	R, Rfree lowered 0.02, geometry similar, density fit improved for 156 residues
5vi9	325	362	1.11	2018-01-31	[351, 18]	1.95	0.073	0.256	23.6		Crystal structure of Protein Kinase A in complex with the PKI peptide and Aminobenzothiazole based inhibitors	2018-01-31	1.49	5.34	0	3.4	2017	20.6	0.2465	20.18	0.93	0.35	0	0.78	2017-04-14	CHEMBIOCHEM	1439-7633	0.352288	9D4	0.4937	See notes
5vib	327	153	0.47	2018-01-31	[351, 18]	2.37	0.098	0.276	6.8		Crystal structure of Protein Kinase A in complex with the PKI peptide and Aminobenzothiazole based inhibitors	2018-01-31	2.21	7.39	0	7.98	2017	21.2	0.272	19.82	6.24	3.86	0.32	2.02	2017-04-14	CHEMBIOCHEM	1439-7633	0.0808255	9D1	0.5415	See notes
5x3f	842	0	0	2017-06-28	[501, 393]	3.38		0.2273			Crystal structure of the YgjG-Protein A-Zpa963-PKA catalytic domain	2017-06-28	18.01	3.29	0.12	14.15	2017	19	0.2363	19.74	9.87	8.3	1.68	2.81	2017-02-05	SCI REP	2045-2322	0.15624	No ligands		Low resolution, geometry as expected
6byr	1386	0	0	2019-04-03	[405, 379]	3.66		0.2495			Structures of the PKA RI alpha holoenzyme with the FLHCC driver J-PKAc alpha or native PKAc alpha	2019-04-03	6.78	2.1	0	3.41	2017	19.95	0.2466	20.98	14.22	4.12	0.88	2.65	2017-12-21	STRUCTURE	0969-2126	0.380246	ATP	0.3836	Low resolution, little improvement with PDB_REDO
6bys	2504	0	0	2019-04-03	[350, 379]	4.75	0.109	0.2554			Structures of the PKA RI alpha holoenzyme with the FLHCC driver J-PKAc alpha or native PRKAc alpha	2019-04-03	22.5	0.6	0	0	2017	21.2	0.2955	25.21	13.42	4.68	1.55	2.82	2017-12-21	STRUCTURE	0969-2126	0.475259	No ligands		Holoenzyme, low res. No improvement by PDB_REDO
6c0u	340	34	0.1	2018-05-30	[354]	2.65	0.086	0.2432	21.5		Crystal structure of cAMP-dependent protein kinase Calpha subunit bound with N46	2018-05-30	3.39	0.75	0.6	2.07	2018	20.77	0.241	19.32	4.03	2.68	0.3	1.78	2018-01-02	J BIOL CHEM	1083-351X	0.597908	EE4	0.5632	Medium quality, only rotamers improved after PDB_REDO
6e99	351	454	1.29	2018-11-14	[351, 18]	1.88	0.033	0.23	29.2		Crystal structure of Protein Kinase A in complex with the PKI peptide and an amino-pyridinylbenzamide based inhibitor.	2018-11-14	0.34	1.31	0	6.3	2018	20.7	0.2079	17.94	0.69	0	0	0.72	2018-07-31	J MED CHEM	0022-2623	0.55128	J0G	0.4396	See notes
6e9l	352	140	0.4	2018-11-14	[351, 18]	2.8		0.271			Crystal structure of Protein Kinase A in complex with the PKI peptide and a pyridinylbenzamide based inhibitor	2018-11-14	5.16	13.4	0.29	1.43	2018	19.4	0.2604	21.04	1.2	2.61	0	1.15	2018-08-01	J MED CHEM	0022-2623	0.26573	J0P	0.5787	Medium quality, PDB_REDO improved rotamers only
6egw	354	202	0.57	2018-10-10	[353, 18]	1.74	0.053	0.2026			Crystal Structure of the Protein-Kinase A catalytic subunit from Criteculus Griseus in complex with compounds RKp017 and RKp117	2018-10-10	0.89	0.37	0	1.42	2017	17.17	0.2059	18.92	2.83	0.95	0	1.07	2017-09-12	ACS OMEGA	2470-1343	0.917819	RIB, 9LQ	0.005, 0.941	No significant change after PDB_REDO
6eh0	339	263	0.78	2018-10-10	[353]	1.49	0.038	0.1859			Apo crystal structure of the Protein-Kinase A catalytic subunit from Criteculus	2018-10-10	0.55	0.72	0	1.49	2017	14.85	0.2151	19.43	1.75	0.98	0	0.96	2017-09-12	ACS OMEGA	2470-1343	0.973899	No ligands		R up 0.045, Rfree 0.03, 26 residues fit density worse, none better
6eh2	363	191	0.53	2018-10-10	[353, 18]	1.76	0.035	0.2103			Crystal Structure of the Protein-Kinase A catalytic subunit from Criteculus Griseus in complex with compounds RKp032 and AMP	2018-10-10	1.42	0.73	0	5	2017	17.57	0.2043	18.47	2.79	0.94	0	1.07	2017-09-12	ACS OMEGA	2470-1343	0.752102	AMP	0.4427	Good quality, no change after PDB_REDO
6eh3	371	151	0.41	2018-10-10	[353, 18]	1.95	0.054	0.2189			Crystal Structure of the Protein-Kinase A catalytic subunit from Criteculus Griseus in complex with compounds RKp120 and RKp190	2018-10-10	1.04	0	0	4.9	2017	17.31	0.2361	19.04	1.3	0.62	0	0.85	2017-09-12	TO BE PUBLISHED		0.894381	B4Z	0.899	R, Rfree went up by 0.02, geometry and fit stayed the same
6em2	340	307	0.9	2018-10-10	[353]	1.3	0.044	0.1525			Crystal structure of the Protein-Kinase A catalytic subunit from Criteculus Griseus in complex with Fasudil	2018-10-10	0.89	0.35	0	0.59	2017	13.24	0.1742	15.04	1.19	0.32	0	0.97	2017-10-01	ACS OMEGA	2470-1343	0.993692	M77	0.9705	R, Rfree up 0.02, 9 residues fit worse, geometry the same
6em6	358	219	0.61	2018-10-10	[353, 18]	1.64	0.041	0.1909			Crystal structure of the Protein-Kinase A catalytic subunit from Criteculus Griseus in complex with compounds RKp032 and ADP	2018-10-10	0.36	0	0	1.41	2017	17.44	0.1945	17.16	2.49	1.59	0	1.41	2017-10-01	ACS OMEGA	2470-1343	0.911448	RIP, ADP	0.189, 0.981	No significant change after PDB_REDO
6em7	359	335	0.93	2018-10-10	[353, 18]	1.24		0.1565			Crystal Structure of the Protein-Kinase A catalytic subunit from Criteculus Griseus in complex with compounds RKp120 and ADP	2018-10-10	0.34	0.34	0	3.93	2017	13.85	0.1676	14.61	1.78	0.31	0	1	2017-10-01	ACS OMEGA	2470-1343	0.959637	RIP, ADP	0.184, 0.781	R, Rfree up 0.01, no improvement in geometry or density fit
6ema	358	120	0.34	2018-10-10	[353, 18]	1.88	0.043	0.2128			Crystal Structure of the Protein-Kinase A catalytic subunit from Criteculus Griseus in complex with compounds RKp120 and ATP	2018-10-10	0.55	0.75	0	1.97	2017	18.22	0.2175	18.37	3.03	0.96	0	1.16	2017-10-01	ACS OMEGA	2470-1343	0.821693	RIP, ATP	0.064, 0.725	No change after PDB_REDO
6ert	356	139	0.39	2018-10-31	[353, 18]	1.8	0.04	0.2185			Crystal Structure of the Protein-Kinase A catalytic subunit from Criteculus Griseus in complex with compounds RKp193 and RKp117	2018-10-31	0.37	0.38	0	1.98	2017	18.42	0.2154	19.48	0.51	0.64	0	0.84	2017-10-19	ACS OMEGA	2470-1343	0.888922	BVZ	0.7908	R up 0.01, Rfree same, geometry and density fit little changed
6eru	368	65	0.18	2018-10-31	[353, 18]	2.15	0.052	0.2448			Crystal Structure of the Protein-Kinase A catalytic subunit from Criteculus Griseus in complex with compound RKp120	2018-10-31	1.13	0	0	7.71	2017	20.52	0.2488	20.22	3.16	2.85	0	1.57	2017-10-19	ACS OMEGA	2470-1343	0.496456	No ligands		Good quality, rotamers improved by PDB_REDO
6erv	361	177	0.49	2018-10-31	[353, 18]	2.06	0.046	0.2175			Crystal Structure of the Protein-Kinase A catalytic subunit from Criteculus Griseus in complex with compounds RKp013	2018-10-31	2.5	0.72	0	4.2	2017	17.92	0.2153	18.35	2.67	0.96	0	1.05	2017-10-19	ACS OMEGA	2470-1343	0.7385	No ligands		Good quality, R, Rfree the same, geometry not much changed
6erw	368	178	0.48	2018-10-31	[353, 18]	1.89	0.098	0.2292			Crystal Structure of the Protein-Kinase A catalytic subunit from Criteculus Griseus in complex with compounds RKp013 and Fasudil	2018-10-31	1.4	0.72	0	1.92	2017	19.28	0.232	20.63	0.49	0.94	0	0.73	2017-10-19	ACS OMEGA	2470-1343	0.789632	M77	0.8994	No change after PDB_REDO
6esa	359	333	0.93	2018-10-31	[353, 18]	1.31		0.1466			Crystal Structure of the Protein-Kinase A catalytic subunit from Criteculus Griseus in complex with compounds RKp120 and AMP	2018-10-31	1	0.33	0	5.63	2017	13.09	0.1693	15.49	2.53	0	0	1.04	2017-10-19	ACS OMEGA	2470-1343	0.946811	RIP, AMP	0.134, 0.984	R, Rfree up 0.02, geometry and density fit not improved
6f14	357	281	0.79	2018-12-12	[351, 20]	1.87	0.059	0.2088			Crystal structure of the cAMP-dependent protein kinase A cocrystallized with isoquinoline and PKI (5-24)	2018-12-12	1.55	1.02	0.29	0.56	2017	17.46	0.1956	16.98	3.14	1.25	0.29	1.25	2017-11-21	TO BE PUBLISHED		0.951341	No ligands		Rfree lowered 0.01, geometry and density fit not changed
6i2a	371	184	0.5	2019-05-15	[353, 18]	1.75	0.043	0.2068			Crystal Structure of the Protein-Kinase A catalytic subunit from Cricetulus Griseus in complex with compounds RKp153 and Fasudil	2019-05-15	0.87	0.36	0	3	2018	17.39	0.2057	18.21	1.46	0.31	0	1.03	2018-11-01	ACS OMEGA	2470-1343	0.819737	RIP, M77	0.971, 0.960	R, Rfree almost same, geometry and density fit slightly improved
6i2b	363	95	0.26	2019-05-15	[353, 18]	1.97	0.04	0.2477			Crystal Structure of the Protein-Kinase A catalytic subunit from Cricetulus Griseus in complex with compounds RKp153 and RKp117	2019-05-15	1.83	1.18	0	0.84	2018	21.05	0.2584	21.81	4.11	0.63	0	1.19	2018-11-01	ACS OMEGA	2470-1343	0.78863	RIP, 9LQ	0.486, 0.466	Good structure, no improvement in PDB_REDO
6i2c	356	141	0.4	2019-05-15	[353, 18]	1.82	0.082	0.2211			Crystal Structure of the Protein-Kinase A catalytic subunit from Cricetulus Griseus in complex with compounds RKp182 and Fasudil	2019-05-15	0.36	0.73	0	1.13	2018	18.51	0.225	19.34	0.85	0.64	0	0.76	2018-11-01	ACS OMEGA	2470-1343	0.905269	RIP, M77	0.1508	R, Rfree slightly up, no improvement in geometry or density fit
6i2d	361	111	0.31	2019-05-15	[353, 18]	1.91	0.045	0.2217			Crystal Structure of the Protein-Kinase A catalytic subunit from Cricetulus Griseus in complex with compounds RKp182 and RKp117	2019-05-15	1.46	0.76	0	0.56	2018	18.84	0.2211	19.39	3.01	0.64	0	1.16	2018-11-01	ACS OMEGA	2470-1343	0.945877	9LQ	0.5797	No significant change after PDB_REDO
6i2h	371	196	0.53	2019-11-20	[353, 18]	1.68	0.066	0.2018			Crystal Structure of the Protein-Kinase A catalytic subunit from Cricetulus Griseus in complex with compounds RKp182 and RKp190	2019-11-20	1.23	0.36	0	3.27	2018	18.1	0.2142	18.99	4.7	0.94	0	1.35	2018-11-01	TO BE PUBLISHED		0.713102	RIP, AO8	0.731, 0.643	R, Rfree up 0.01, geometry similar, density fit not improved
6mm5	350	214	0.61	2019-05-08	[339, 12]	1.95	0.056	0.2265	6.4		Catalytic subunit of cAMP-dependent protein kinase A in complex with RyR2 peptide (2799-2810)	2019-05-08	3.78	1.63	0	8.05	2018	18.04	0.2146	17.75	2.38	0.64	0	1.14	2018-09-29	MOL CELL	1097-2765	0.498745	ANP	0.8627	Good quality, very little improvement with PDB_REDO
6mm6	1041	365	0.35	2019-05-08	[339, 209]	2.39	0.119	0.2614	5.2		Catalytic subunit of cAMP-dependent protein kinase A in complex with RyR2 phosphorylation domain (2699-2904)	2019-05-08	3.32	4.91	0.2	6.56	2018	22.35	0.2474	20.13	5.33	3.04	0.49	1.96	2018-09-29	MOL CELL	1097-2765	0.163397	ANP	0.2946	Medium quality, PDB_REDO lowered Rfree by 2%
6mm7	1063	830	0.78	2019-05-08	[339, 209]	1.85	0.066	0.2385	11.3		Catalytic subunit of cAMP-dependent protein kinase A in complex with RyR2 K2879A, S2813D phosphomimetic (2699-2904) crystal form 1	2019-05-08	2.92	2.42	0.1	8.69	2018	21.2	0.2348	20.52	3.58	2.43	0.19	1.53	2018-09-29	MOL CELL	1097-2765	0.321171	ANP	0.6084	Average structure, no improvement with PDB_REDO
6mm8	532	503	0.95	2019-05-08	[339, 209]	1.85	0.063	0.2214	6.5		Catalytic subunit of cAMP-dependent protein kinase A in complex with RyR2 K2879A, S2813D phosphomimetic (2699-2904) crystal form 2	2019-05-08	4.21	1.48	0	6.98	2018	18.08	0.2173	17.31	6.06	2.3	0.19	1.77	2018-09-29	MOL CELL	1097-2765	0.48999	ANP	0.1007	Good quality, very little improvement with PDB_REDO
6no7	2491	0	0	2019-07-24	[350, 380]	3.55	0.126	0.2687	7.6	1.7	Crystal Structure of the full-length wild-type PKA RIa Holoenzyme	2019-07-24	16.41	0.05	0.37	2.9	2019	25.58	0.2744	23.97	9.43	2.67	0.25	1.97	2019-01-15	PNAS	1091-6490	0.213764	ATP	0.1095	Medium quality, bad ligand, no improvement in PDB_REDO
6qj7	358	338	0.94	2020-02-12	[351, 20]	1.69		0.214			Difluorophenyl diacylhydrazides: Potent inhibitors of Serum- and Glucocorticoid-inducible Kinase 1 (SGK1)	2020-02-12				4.24811	2019	17.8	0.2108	17.69	0.67	0.64	0	0.79	2019-01-23	TO BE PUBLISHED		0.889418	J4B	0.7744	Excellent quality, minor geometry improvement with PDB_REDO, problem running molprobity (RuntimeError: Atom selection syntax error at word "{".)
6snn	339	231	0.68	2020-09-09	[351]	1.82	0.057	0.209			Crystal structure of cAMP-dependent protein kinase A (CHO PKA) in complex with benzoic acid	2020-09-09	0.72	0.71	0	3.7491	2019	17.3	0.1988	17.5	0.68	0.97	0	0.86	2019-08-27	ANGEW CHEM	1521-3773	0.969342	BEZ	0.9013	Excellent structure, minor improvement in PDB_REDO
6snx	340	293	0.86	2020-09-09	[353]	1.4	0.096	0.1734			Crystal structure of cAMP-dependent protein kinase A (CHO PKA) in complex with benzamide	2020-09-09	2.25	0.34	0	2.99733	2019	14.22	0.1833	14.58	7.99	1.56	0.3	1.72	2019-08-27	ANGEW CHEM	1521-3773	0.983972	No ligands		No significant change after PDB_REDO
6sox	338	301	0.89	2020-09-09	[353]	1.38	0.05	0.1676			Crystal structure of cAMP-dependent protein kinase A (CHO PKA) in complex with 4-carbamoylbenzoic acid	2020-09-09	1.56	0.34	0	3.38084	2019	14.58	0.1711	13.79	3.83	0.64	0	1.2	2019-08-30	ANGEW CHEM	1521-3773	0.990992	LQ2	0.5458	R up 0.025, Rfree 0.02. Geometry same, fit to density worse
6spm	338	306	0.91	2020-09-30	[353]	1.37		0.1695			Crystal structure of cAMP-dependent protein kinase A (CHO PKA) in complex with 4-(trifluoromethyl)benzoic acid	2020-09-30	0.71	0.35	0	3.4022	2019	14.63	0.1762	14.97	2.04	0.32	0	1.07	2019-09-02	ANGEW CHEM	1521-3773	0.996625	3AE	0.9294	No significant change after PDB_REDO
6sps	338	253	0.75	2020-09-30	[353]	1.65	0.069	0.2225			Crystal structure of cAMP-dependent protein kinase A (CHO PKA) in complex with 4-(trifluoromethyl)benzamide	2020-09-30	1.65	1.09	0	4.71238	2019	18.57	0.2285	19.36	1.57	0.99	0	0.93	2019-09-02	ANGEW CHEM	1521-3773	0.9491	LR5	0.9076	Excellent quality, PDB_REDO made it slightly worse
6spu	338	277	0.82	2020-09-30	[353]	1.39	0.065	0.1843			Crystal structure of cAMP-dependent protein kinase A (CHO PKA) in complex with 3-aminobenzoic acid	2020-09-30	1.24	0.69	0	4.31897	2019	16.37	0.1882	15.42	3.07	0.65	0	1.1	2019-09-02	ANGEW CHEM	1521-3773	0.993265	GAB	0.9785	Excellent structure, no change after PDB_REDO
6spy	338	302	0.89	2020-09-30	[353]	1.6	0.067	0.1821			Crystal structure of cAMP-dependent protein kinase A (CHO PKA) in complex with 6-(morpholin-4-yl)pyridine-3-carboxamide	2020-09-30	1.08	1.05	0	3.73533	2019	16.04	0.1968	17.56	2.24	0.98	0	1.09	2019-09-03	ANGEW CHEM	1521-3773	0.991113	LR8	0.8056	R, Rfree up 0.01, geometry similar, density fit not improved
6sq1	338	314	0.93	2020-09-30	[353]	1.49	0.066	0.1772			Crystal structure of cAMP-dependent Protein Kinase A (CHO PKA) in complex with Aminofasudil	2020-09-30	1.57	1.73	0	2.78607	2019	14.25	0.1952	17.15	2.03	1.3	0	1.15	2019-09-03	TO BE PUBLISHED		0.989716	LRT	0.9323	R up 0.03, Rfree 0.015. Geometry same, fit to density worse
6y05	362	299	0.83	2021-02-17	[353, 20]	1.7		0.2048			Crystal structure of the cAMP-dependent protein kinase A cocrystallized with adenine and PKI (5-24)	2021-02-17	1.69	1.01	0.28	4.3166	2020	17.68	0.1945	17.37	4.5	0.61	0.28	1.23	2020-02-06	TO BE PUBLISHED		0.964706	ADE	0.7772	Excellent structure, no change after PDB_REDO
6y0b	370	333	0.9	2021-02-17	[353, 20]	1.71		0.2122			Crystal structure of the cAMP-dependent protein kinase A cocrystallized with quinazolin-4-amine and PKI (5-24)	2021-02-17	1.03	0.34	0	4.3465	2020	17.93	0.214	18.48	3.22	0.92	0	1.22	2020-02-07	TO BE PUBLISHED		0.83779	1LQ	0.8966	Good quality, no change after PDB_REDO
6y2o	371	134	0.36	2020-09-30	[353, 20]	2.01		0.2539			Crystal structure of the cAMP-dependent protein kinase A cocrystallized with 1,7-Naphthyridin-8-amine and PKI (5-24)	2020-09-30	3.88	2.94	0.28	5.95406	2020	22.08	0.2401	19.86	4.52	1.24	0.28	1.48	2020-02-17	TO BE PUBLISHED		0.349269	O72	0.7389	Good structure, mminimal improvement in PDB_REDO
6y2u	371	159	0.43	2021-03-31	[353, 20]	1.93		0.2215			Crystal structure of the cAMP-dependent protein kinase A cocrystallized with aminofasudil and PKI (5-24)	2021-03-31	2.15	1.52	0	4.15934	2020	18.48	0.2126	18.86	2.27	1.25	0	1.08	2020-02-17	TO BE PUBLISHED		0.626995	LRT	0.7815	Good, little change after PDB_REDO
6y89	358	369	1.03	2021-03-31	[353, 20]	1.56		0.1916			Crystal structure of the cAMP-dependent protein kinase A cocrystallized with Methyl 5-isoquinolinecarboxylate and PKI (5-24)	2021-03-31	1.04	0.7	0	4.21926	2020	16.84	0.1789	15.83	2.8	0.31	0	1.07	2020-03-04	TO BE PUBLISHED		0.881059	OGB	0.9042	R, Rfree lowered by 0.015, density fit not improved
6y8c	357	300	0.84	2020-09-30	[353, 20]	1.76	0.071	0.1902			Crystal structure of the cAMP-dependent protein kinase A cocrystallized with ATP and PKI (5-24)	2020-09-30	1.55	0	0	3.35062	2020	16.09	0.1867	15.65	4.41	1.26	0	1.3	2020-03-04	TO BE PUBLISHED		0.868559	ATP	0.9238	No change after PDB_REDO
6yna	366	306	0.84	2020-10-14	[353, 19]	1.47		0.189			Crystal structure of cAMP-dependent Protein Kinase (PKA) in complex with Fasudil (M77, soaked)	2020-10-14	2.57	1.42	0	4.07864	2020	16.33	0.1912	16.66	4.15	1.54	0	1.45	2020-04-13	CHEMMEDCHEM	1860-7187	0.652564	M77	0.7951	R, Rfree almost same, geometry and density fit slightly improved
6ynb	362	249	0.69	2020-10-14	[353, 19]	1.72		0.2009			Crystal structure of cAMP-dependent Protein Kinase (PKA) in complex with short-chain Fasudil-derivative N-(2-aminoethyl)isoquinoline-5-sulfonamide (soaked)	2020-10-14	1.75	2.12	0	2.90717	2020	15.6	0.2219	19.21	3.44	3.16	0	1.71	2020-04-13	CHEMMEDCHEM	1860-7187	0.629073	IQU	0.8452	R up 0.035, Rfree 0.02. Geometry similar, fit to density worse
6ync	364	372	1.02	2020-10-14	[353, 19]	1.4		0.1729			Crystal structure of cAMP-dependent Protein Kinase (PKA) in complex with the methylated Fasudil-derived fragment N-methylisoquinoline-5-sulfonamide (soaked)	2020-10-14	1.7	1.37	0	3.46374	2020	14.86	0.1762	14.99	5	2.16	0	1.59	2020-04-13	CHEMMEDCHEM	1860-7187	0.705421	7CT	0.9733	R, Rfree slightly up, no improvement in geometry or density fit
6ynr	360	216	0.6	2020-10-14	[353, 20]	1.9		0.2207			Crystal structure of the cAMP-dependent protein kinase A in complex with 1,7-Naphthyridin-8-amine (soaked) and PKI (5-24)	2020-10-14	1.77	1.08	0.29	4.41544	2020	18.75	0.2128	18.62	0.83	0.32	0	0.82	2020-04-14	CHEMMEDCHEM	1860-7187	0.869746	O72	0.8561	Good quality, no change after PDB_REDO
6ynt	365	270	0.74	2020-10-14	[353, 20]	1.52	0.044	0.1914			Crystal structure of the cAMP-dependent protein kinase A in complex with aminofasudil and PKI (5-24)	2020-10-14	2.55	0.7	0	4.36649	2020	16.94	0.1924	17.07	2.56	0.31	0	1.1	2020-04-14	CHEMMEDCHEM	1860-7187	0.894252	LRT	0.3323	No change after PDB_REDO
6yot	372	187	0.5	2021-04-28	[353, 20]	1.96	0.066	0.2133			Crystal structure of the cAMP-dependent protein kinase A cocrystallized with N,N-dimethylisoquinoline-5-sulfonamide and PKI (5-24)	2021-04-28	2.63	0.37	0	4.65555	2020	19.08	0.2201	19.05	4.5	1.54	0.28	1.55	2020-04-15	TO BE PUBLISHED		0.848639	P4W	0.9577	Excellent quality, PDB_REDO did not change much
6you	338	233	0.69	2021-04-28	[353]	1.73	0.063	0.2164			Crystal structure of the cAMP-dependent protein kinase A in complex with Pyrido[3,2-d]pyrimidin-4-amine (soaked)	2021-04-28	0.37	1.09	0	4.22481	2020	17.91	0.2186	18.49	1.23	0	0	0.93	2020-04-15	TO BE PUBLISHED		0.954511	P4Q	0.7256	Excellent quality, no change at all with PDB_REDO
6ypp	353	187	0.53	2021-04-28	[353, 20]	1.75		0.2029			Crystal structure of the cAMP-dependent protein kinase A cocrystallized with PKI (5-24). Soaking of aminofasudil and displacing it with the fragment isoquinoline.	2021-04-28	1.09	0.36	0	4.2965	2020	17.74	0.2043	17.71	1.37	0.96	0	0.94	2020-04-16	TO BE PUBLISHED		0.943778	ISQ	0.6519	Excellent structure, no change after PDB_REDO
6yps	338	234	0.69	2020-12-09	[353]	1.35		0.157			Crystal structure of the cAMP-dependent protein kinase A in complex with 4-hydroxybenzamidine	2020-12-09	1.06	1.41	0	3.51303	2020	14.41	0.1594	13.86	2.36	1.27	0	1.19	2020-04-16	ANGEW CHEM	1521-3773	0.989109	P72	0.2807	No significant change after PDB_REDO
6yqi	360	296	0.82	2020-10-14	[353, 19]	1.42		0.1801			Crystal structure of cAMP-dependent Protein Kinase (PKA) in complex with long-chain Fasudil-derivative N-[2-(propylamino)ethyl]isoquinoline-5-sulfonamide (soaked)	2020-10-14	1.95	0	0	3.65799	2020	15.37	0.1823	15.6	1.82	0.96	0	0.96	2020-04-17	CHEMMEDCHEM	1860-7187	0.756738	6TV	0.8314	No significant change after PDB_REDO
6yqj	363	342	0.94	2020-10-14	[353, 19]	1.58		0.2005			Crystal structure of cAMP-dependent Protein Kinase (PKA) in complex with open-chain Fasudil-derivative 2-[isoquinolin-5-ylsulfonyl(propyl)amino]ethylazanium (soaked)	2020-10-14	1.05	0	0	3.30685	2020	15.79	0.2158	19.27	3.46	0.32	0	1.3	2020-04-17	CHEMMEDCHEM	1860-7187	0.732783	6TX	0.8236	R up 0.035, Rfree 0.015. Geometry similar, fit to density much worse
6yqk	359	240	0.67	2020-10-14	[353, 19]	1.67		0.2017			Crystal structure of cAMP-dependent Protein Kinase (PKA) in complex with a methylisoquinoline Fasudil-derivative (soaked)	2020-10-14	1.79	0.37	0	3.60228	2020	16.49	0.2199	19.35	4.46	0.95	0	1.46	2020-04-17	CHEMMEDCHEM	1860-7187	0.688385	7KB	0.9145	R, Rfree up 0.02, geometry and density fit worse
6z08	338	276	0.82	2020-12-09	[353]	1.49		0.1853			Crystal structure of cAMP-dependent protein kinase A (CHO PKA) in complex with 4-Nitrophenol	2020-12-09	0.55	1.07	0	3.97204	2020	16.14	0.2012	18.12	2.44	0.98	0	1.12	2020-05-08	ANGEW CHEM	1521-3773	0.994409	NPO	0.7101	R, Rfree up 0.02, geometry similar, density fit worse
6z44	338	256	0.76	2020-12-09	[353]	1.38		0.1736			Crystal structure of the cAMP-dependent protein kinase A in complex with phenol	2020-12-09	1.61	0.71	0	3.24749	2020	14.51	0.1981	17.9	2.39	0.97	0	1.11	2020-05-22	ANGEW CHEM	1521-3773	0.986261	IPH	0.8661	R up 0.035, Rfree 0.02. Geometry same, fit to density worse
6zn0	338	265	0.78	2020-12-09	[353]	1.59		0.1861			Crystal structure of cAMP-dependent protein kinase A (CHO PKA) in complex with isonicotinamidine	2020-12-09	1.07	0.7	0	3.30176	2020	15.46	0.203	18.19	3.24	0.32	0	1.21	2020-07-06	ANGEW CHEM	1521-3773	0.989547	NTN	0.7361	R up 0.025, Rfree 0.015. Geometry similar, fit to density not changed
7axt	362	179	0.49	2021-11-24	[353, 20]	1.86	0.093	0.2264			Crystal structure of the cAMP-dependent protein kinase A cocrystallized with isoquinoline-5-carboxylic acid and PKI (5-24)	2021-11-24	1.27	1.47	0.57	1.94	2020	18.67	0.2322	20.49	3.37	1.92	0	1.34	2020-11-10	TO BE PUBLISHED		0.675743	S9B	0.7235	Medium quality, R increased, geometry did not improve
7axv	366	245	0.67	2021-11-24	[353, 20]	1.79	0.05	0.2314			Crystal structure of the cAMP-dependent protein kinase A cocrystallized with 5-isoquinolinesulfonic acid and PKI (5-24)	2021-11-24	2	1.16	0	5.79	2020	19.8	0.2291	19.64	2.97	1.27	0	1.28	2020-11-10	TO BE PUBLISHED		0.581772	S95	0.8129	Average quality, not changed much by PDB_REDO
7axw	369	295	0.8	2021-11-24	[353, 20]	1.69	0.051	0.2193			Crystal structure of the cAMP-dependent protein kinase A cocrystallized with 1-aminoisoquinoline and PKI (5-24)	2021-11-24	1.74	0.73	0	3.83	2020	18.12	0.2173	18.91	2.27	0.93	0	1	2020-11-10	TO BE PUBLISHED		0.77756	1SQ	0.8883	Good structure, almost no change after PDB_REDO
7baq	358	194	0.54	2022-01-12	[353, 18]	1.54	0.035	0.2204			Crystal structure of the cAMP-dependent protein kinase A cocrystallized with a chiral ligand (S- and E-configuration) and PKI (5-24)	2022-01-12	1.26	0	0	3.37	2020	17.6	0.2702	23.44	1.5	0.94	0	0.89	2020-12-16	TO BE PUBLISHED		0.770187	T82	0.9228	Much worse after PDB_REDO, both R and fit to density
7bar	338	275	0.81	2022-01-12	[353]	1.37	0.034	0.1789			Crystal structure of the cAMP-dependent protein kinase A with a chiral ligand (S- and E-configuration, soaked)	2022-01-12	1.08	0.36	0	0	2020	15.2	0.1825	16.16	2.41	0.32	0	1.11	2020-12-16	TO BE PUBLISHED		0.997199	T82	0.8884	R, Rfree up 0.01, minimal changes to geometry and density fit
7bb0	367	144	0.39	2022-01-12	[353, 20]	1.75	0.045	0.2347			Crystal structure of the cAMP-dependent protein kinase A cocrystallized with NAT22-366511 and PKI (5-24)	2022-01-12	2.89	2.29	0	5.77	2020	20.13	0.2365	21	4.94	1.57	0.28	1.68	2020-12-16	TO BE PUBLISHED		0.49018	T7W	0.7727	Good quality, no improvement with PDB_REDO
7e0z	349	238	0.68	2022-04-27	[358, 12]	2.16		0.2276			Crystal structure of PKAc-PLN complex	2022-04-27	5.29	0	0	1.73	2021	17.9	0.2273	18.28	1.9	0.65	0	1.16	2021-01-28	ELIFE	2050-084X	0.78102	ANP	0.8722	Good structure, no improvement in PDB_REDO
7e11	349	0	0	2022-04-27	[338, 12]	3.43	0.165	0.3168	6.2		Crystal structure of PKAc-PLN R9C complex	2022-04-27	4.75	0	0.3	8.65	2021	25.65	0.3287	26.67	2.01	0.71	0.3	1.43	2021-01-28	ELIFE	2050-084X	0.102262	ANP	0.2013	Low resolution, poor Rfree, not worth a look
7e12	342	23	0.07	2022-04-27	[12, 358]	2.8		0.2518			Crystal structure of PKAc-A11E complex	2022-04-27	4.01	0	0	0.59	2021	20.29	0.2402	17.46	2.46	1.33	0	1.26	2021-01-28	ELIFE	2050-084X	0.7815	ANP	0.6455	R, Rfree lowered, geometry improved, fit to density did not
7pid	371	305	0.82	2022-09-21	[353, 20]	1.5	0.053	0.1614			Protein kinase A catalytic subunit in complex with PKI5-24 and EN060	2022-09-21	0.98	0.98	0	3.81	2021	13.2396	0.1715	14.02	1.88	1.5	0	1.08	2021-08-19	J MED CHEM	0022-2623	0.896174	7QI	0.8247	R, Rfree up 0.01, geometry similar, density fit not improved
7pie	370	324	0.88	2022-09-21	[353, 20]	1.43	0.047	0.1579			Protein kinase A catalytic subunit in complex with PKI5-24 and EN068	2022-09-21	1.67	0	0	3.83	2021	13.5685	0.1757	15.08	3.15	0.61	0	1.11	2021-08-19	J MED CHEM	0022-2623	0.906801	7QF	0.5776	R up 0.015, Rfree 0.02. Geometry similar, fit to density not improved
7pif	372	369	0.99	2022-09-21	[353, 20]	1.4	0.053	0.1552			Protein kinase A catalytic subunit in complex with PKI5-24 and EN086	2022-09-21	1	0.68	0	5.43	2021	13.4085	0.1754	15.53	3	0.91	0	1.09	2021-08-19	J MED CHEM	0022-2623	0.835411	7QL	0.9265	R, Rfree up 0.02, geometry and density fit no improved
7pig	372	332	0.89	2022-09-21	[353, 20]	1.55	0.063	0.1545			Protein kinase A catalytic subunit in complex with PKI5-24 and EN088	2022-09-21	1.16	1.33	0	3.53	2021	12.7635	0.1719	14.47	5.03	2.4	0	1.66	2021-08-19	J MED CHEM	0022-2623	0.908051	7QR	0.8032	R, Rfree up 0.02, geometry similar, density did not improve
7pih	372	320	0.86	2022-09-21	[353, 20]	1.37	0.043	0.1567			Protein kinase A catalytic subunit in complex with PKI5-24 and EN093	2022-09-21	2.29	0	0	8.97	2021	13.8749	0.1734	15.68	5	0.6	0.56	1.37	2021-08-19	J MED CHEM	0022-2623	0.766537	7QW	0.8816	R, Rfree up by 0.018, geometry did not change (see notes)
7pns	360	151	0.42	2022-09-21	[353, 20]	1.86	0.054	0.2015			Protein kinase A catalytic subunit in complex with PKI5-24 and EN081	2022-09-21	1.26	1.13	0	0.28	2021	17.4238	0.2219	17.9	3.79	0.94	0	1.29	2021-09-07	J MED CHEM	0022-2623	0.979341	7W8	0.3989	Rfree up 0.02, otherwise little change
7ujx	355	496	1.4	2022-12-07	[350, 19]	2.4	0.183	0.1765	15.9		Structure of cAMP-dependent protein kinase using a MD-MX procedure, produced using 2.4 Angstrom data	2022-12-07	3.63	1.26	0	1.7	2022	12.82	0.1696	13.16	2.48	0.95	0	1.03	2022-03-31	ACTA CRYS SECTION D	2059-7983	0.91717	PO4, MG, ADP	0.888, 0.986, 0.922	See notes
7v0g	354	495	1.4	2022-12-07	[350, 19]	1.63	0.106	0.1625	7.39	1.27	Structure of cAMP-dependent protein kinase using a MD-MX procedure, produced using 1.63 Angstrom data	2022-12-07	4.84	0.31	0	3.42	2022	11.63	0.1679	13.01	13.38	1.48	0	1.76	2022-05-10	ACTA CRYS SECTION D	2059-7983	0.86838	PO4, MG, ADP	0.997, 0.999	See notes
7y1g	673	255	0.38	2022-09-28	[351]	2.3	0.103	0.2369	5.5		Crystal structure of human PRKACA complexed with DS01080522	2022-09-28	4.52	3.79	0.15	3.59	2022	18.55	0.2354	19.65	1.87	0.67	0.15	0.95	2022-06-08	BIOCHEM BIOPHYS RES COMMUN	1090-2104	0.40917	I5G	0.8431	Average, no improvement by PDB_REDO
8fe2	842	41	0.05	2023-10-18	[405, 20]	2.34	0.045	0.2508	17.59	3.54	Structure of J-PKAc chimera complexed with Aplithianine A	2023-10-18	5.4	1.93	0.37	1.91	2022	19.64	0.2393	20.72	1.87	0.96	0.12	1.16	2022-12-05	(2023) J Nat Prod 86: 2283-2293		0.401301	XTI	0.6957	Only Rfree and rotamers improved with PDB_REDO
8fe5	847	17	0.02	2023-10-18	[405, 20]	2.51	0.026	0.2432	14.75	3.47	Structure of J-PKAc chimera complexed with Aplithianine B	2023-10-18	5.87	1.92	0.24	4.64	2022	19.01	0.2409	19.96	2.86	3.28	0	1.6	2022-12-05	J NAT PROD	1520-6025	0.26131	XTT	0.6292	Average structure, no improvement with PDB_REDO
8fec	848	0	0	2023-10-18	[405, 20, 405]	2.7	0.037	0.2874	13.17	2.04	Structure of J-PKAc chimera complexed with Aplithianine derivative	2023-10-18	10.3	3.82	1.09	6.17	2022	20.79	0.2543	20.39	5.58	3.96	0.85	2.14	2022-12-06	TO BE PUBLISHED		0.0435271	XU0	0.6755	See notes
8sf8	359	375	1.04	2024-02-21	[353, 20]	1.7	0.107	0.2198	15.15	2.7	Structure of bovine PKA bound to (R)-N-(4-(1H-pyrrolo[2,3-b]pyridin-4-yl)phenyl)-2-amino-4-methylpentanamide	2024-02-21	6.57	0.32	0	2.25	2023	19.81	0.2231	19.96	2.34	0.63	0.29	1.02	2023-04-10	J MED CHEM	0022-2623	0.703295	ZWG	0.1972	R, Rfree same, 21 residues fit density better
8ukn	1299	136	0.104696	2024-12-11	[339]	2.75	0.076	0.232	8.3		APO and AMP-PNP bound cAMP-dependent protein kinase A catalytic domain	2024-12-11	3.95	1.28	0	2.02	2024	19.53	0.2244	18.42	4.73	4.76	0.4	1.89	2023-10-14	J BIOL CHEM	1083-351X	0.6919	ANP	0.2397
8uko	355	8	0.0225352	2024-12-11	[339, 17]	2.89	0.058	0.2593	7.8		cAMP-dependent protein kinase A catalytic domain in complex with voltage gated calcium channel peptide ternary complex 2	2024-12-11	3.86	1.11	0	6.8	2024	21.04	0.2492	18.99	13.59	5.5	0.29	2.48	2023-10-14	J BIOL CHEM	1083-351X	0.2867	MG, ANP	0.826, 0.8252
8ukp	339	12	0.0353982	2024-12-11	[17, 339]	2.85	0.098	0.2807	7.6		cAMP-dependent protein kinase A catalytic domain in complex with voltage gated calcium channel peptide ternary complex 1	2024-12-11	6.47	1.52	0	11.57	2024	23.99	0.293	25.41	13.86	5.76	0.92	2.69	2023-10-14	J BIOL CHEM	1083-351X	0.124	MG, ANP	0.8922, 0.5824
